# Supplementary material for: Genetics of height and risk of atrial fibrillation: A Mendelian randomization study
Source: PLoS Med. 2020 Oct 8;17(10):e1003288. doi: 10.1371/journal.pmed.1003288 (PMC7544133; doi:10.1371/journal.pmed.1003288)
Supplement: S1 Table — (XLSX) [file pmed.1003288.s007.xlsx]

## Sheet: ST1
S1 Table: Full genetic instrument for height used in two-sample MR analysis including independent (distance threshold = 10,000kb, r2 = 0.001), genome-wide signficant (p < 5×10-8) variants
SNP	CHR	POS	Effect_allele	Alternate_allele	Beta	SE	pval	r2	F_statistic
rs10047116	1	218638291	A	G	0.0236	0.0014	3.1e-61	0.000278271	193.042
rs1022523	1	176788394	A	G	0.0247	0.0016	3.9e-54	0.00023674	164.224
rs10437112	1	25384437	A	G	0.0106	0.0014	1.1e-13	5.58114e-05	38.7089
rs1046310	1	22443887	T	G	-0.0163	0.0015	8.2e-29	0.000131631	91.3016
rs10493817	1	89126887	T	G	0.0239	0.0015	1.6e-60	0.000268209	186.06
rs10782946	1	93352669	A	G	0.0199	0.0015	2.7e-42	0.000185371	128.584
rs10888577	1	150224127	T	C	0.0129	0.0016	6.6e-16	6.74171e-05	46.7587
rs10911251	1	183081194	A	C	0.0136	0.0014	2.2e-21	9.08735e-05	63.029
rs10916617	1	224637070	T	C	-0.0221	0.0017	1.2e-37	0.000166359	115.394
rs11205303	1	149906413	T	C	-0.049	0.0015	1e-200	0.00116003	805.448
rs11209745	1	71537943	A	G	-0.0148	0.0016	2.5e-20	8.51e-05	59.0242
rs11582932	1	160369372	T	G	0.0105	0.0015	1.1e-12	5.04055e-05	34.9593
rs12031722	1	183866849	T	G	0.0118	0.0016	5e-13	5.31896e-05	36.8904
rs12116935	1	36789546	A	G	0.0122	0.0015	1e-16	7.0261e-05	48.7314
rs12120956	1	113202571	A	G	-0.0228	0.0017	4.9e-39	0.000166099	115.213
rs12121804	1	40761848	A	G	-0.0112	0.0016	6.6e-12	4.87351e-05	33.8008
rs1244983	1	215031614	A	G	0.0119	0.0015	4.8e-16	7.0444e-05	48.8583
rs12743049	1	85897386	A	G	-0.0154	0.0017	7.1e-19	7.82483e-05	54.2716
rs12743493	1	2224836	A	G	0.0139	0.0016	4.9e-19	9.0673e-05	62.8899
rs12755321	1	21635872	T	G	-0.0145	0.0022	3.4e-11	4.29905e-05	29.8164
rs1572416	1	156952054	A	C	-0.0119	0.0018	1.3e-10	4.08531e-05	28.3339
rs1591637	1	103534448	T	C	-0.0239	0.0014	6.3e-62	0.000278637	193.296
rs16833107	1	151233007	T	C	-0.0263	0.0023	1.8e-31	0.000144505	100.232
rs16852378	1	203798071	A	G	0.0178	0.002	3.8e-19	7.98599e-05	55.3894
rs17277008	1	172105162	T	C	-0.0388	0.0015	1e-200	0.000655601	454.975
rs17369123	1	172355841	T	C	0.0269	0.0018	1.6e-49	0.000215364	149.393
rs17391694	1	78623626	T	C	0.0343	0.0021	1.3e-57	0.000246505	171
rs17497947	1	67457199	T	G	-0.02	0.0017	2e-30	0.000128048	88.8161
rs1926872	1	184018475	T	C	-0.0448	0.0015	1e-200	0.000901657	625.888
rs1967115	1	212375359	A	G	-0.0105	0.0015	1e-12	5.16687e-05	35.8355
rs2047137	1	244196410	T	C	-0.0086	0.0015	1.1e-08	3.43358e-05	23.8136
rs213759	1	41592998	A	G	-0.0323	0.0023	7.2e-45	0.00020914	145.075
rs2213751	1	170690593	T	G	-0.0228	0.002	7.1e-29	0.000133576	92.651
rs2219320	1	26803430	T	C	0.0255	0.0016	2.4e-54	0.000248774	172.574
rs2239560	1	9304731	A	G	0.0269	0.002	1e-39	0.000185633	128.766
rs2295080	1	11322628	T	G	-0.0183	0.0016	1.9e-31	0.000141767	98.3333
rs2647116	1	219009835	A	G	-0.0208	0.0015	3.2e-45	0.000199336	138.273
rs2712270	1	119329378	A	G	0.0172	0.0022	1.5e-15	6.56002e-05	45.4985
rs2737651	1	200036052	T	C	-0.0139	0.0021	1.5e-11	4.64415e-05	32.2099
rs2950241	1	54129591	A	G	-0.0135	0.0016	3.1e-16	6.88872e-05	47.7784
rs2994329	1	243647921	T	C	0.0166	0.0018	4.4e-21	8.68812e-05	60.2597
rs3014218	1	46026328	A	C	0.0162	0.0014	4.2e-30	0.00013045	90.4824
rs3828151	1	44058265	A	C	-0.0082	0.0014	1.4e-08	3.23935e-05	22.4665
rs4622126	1	228017395	A	G	0.0334	0.002	8.3e-61	0.000263139	182.542
rs4638188	1	212045896	T	G	0.0139	0.0014	1.3e-22	9.64247e-05	66.8796
rs4655344	1	214601209	A	G	0.011	0.0016	8.8e-12	4.7986e-05	33.2812
rs4912090	1	19749402	T	C	-0.0174	0.0017	5.2e-25	0.00010691	74.1529
rs599839	1	109822166	A	G	-0.0158	0.0017	7.2e-21	8.71169e-05	60.4232
rs652112	1	32345980	T	C	-0.0322	0.0023	4e-44	0.000202042	140.15
rs658851	1	21079425	T	C	-0.0198	0.0015	3.3e-42	0.000186858	129.615
rs6667049	1	10221847	T	C	0.0208	0.0022	1.3e-21	9.33386e-05	64.7389
rs6691924	1	54954245	T	C	0.0278	0.0023	5.2e-34	0.000154566	107.212
rs6700582	1	229825051	T	G	-0.0099	0.0016	1e-09	3.8824e-05	26.9266
rs7528075	1	47870271	A	G	0.0153	0.0015	1.5e-23	9.93882e-05	68.9353
rs7536402	1	86664322	T	C	0.0187	0.0025	7.4e-14	5.55525e-05	38.5293
rs823114	1	205719532	A	G	-0.0182	0.0014	1.7e-37	0.00016423	113.917
rs9756	1	8072466	T	C	-0.0101	0.0014	2.5e-12	4.92404e-05	34.1513
rs9782976	1	146825049	T	C	-0.0253	0.0025	1.5e-24	0.000105989	73.5143
rs997901	1	198252623	T	C	-0.0152	0.0025	1.7e-09	3.92925e-05	27.2515
rs10179529	2	89001656	T	C	0.0094	0.0015	1.1e-09	3.78874e-05	26.2769
rs10497854	2	201854175	A	C	0.0251	0.0039	1.1e-10	4.34002e-05	30.1005
rs1118150	2	218280268	A	C	0.0261	0.0016	4.2e-62	0.000277451	192.473
rs11679414	2	128151003	A	G	0.0097	0.0015	2.4e-10	4.03372e-05	27.9761
rs11903298	2	135939824	A	G	0.0259	0.0027	4.2e-22	0.000114018	79.0836
rs12470285	2	233864457	T	C	-0.0187	0.0019	1.3e-22	9.65912e-05	66.9951
rs12470556	2	236574391	T	C	-0.0119	0.0019	3.8e-10	4.06501e-05	28.1931
rs13012099	2	47010742	A	G	0.0242	0.0015	7.9e-59	0.00026306	182.487
rs13014679	2	97333492	A	C	0.0333	0.0033	5.6e-24	9.62975e-05	66.7913
rs13026081	2	187626338	T	C	0.0096	0.0015	5.6e-10	4.02662e-05	27.9268
rs13406323	2	11779603	A	G	-0.0086	0.0015	5.8e-09	3.63798e-05	25.2313
rs1430157	2	183248542	T	C	0.0139	0.0015	2.4e-19	8.36783e-05	58.038
rs14976	2	85818886	T	C	0.0169	0.0015	9.2e-28	0.000117877	81.7608
rs1517397	2	72189250	T	C	-0.0085	0.0015	6.4e-09	3.48016e-05	24.1367
rs1584239	2	134493642	T	C	-0.0205	0.002	8.1e-25	0.00010622	73.6744
rs16824599	2	203222966	A	G	-0.0243	0.0022	1.1e-27	0.000123002	85.3156
rs17006972	2	61429359	T	C	-0.0133	0.0021	3.8e-10	4.04044e-05	28.0227
rs17038954	2	1645673	T	C	0.03	0.003	4.7e-24	0.000112333	77.9145
rs17197938	2	200200185	T	C	-0.0152	0.0017	1.8e-19	8.47144e-05	58.7567
rs17340572	2	128945448	A	C	-0.0119	0.0017	1.1e-11	4.52131e-05	31.358
rs17397526	2	33342780	A	G	-0.0166	0.0019	1.7e-18	8.02466e-05	55.6576
rs17400325	2	178565913	T	C	-0.0502	0.0035	4.2e-46	0.000184525	127.996
rs17742342	2	148633936	A	C	-0.013	0.0018	2.6e-13	5.34071e-05	37.0412
rs17757552	2	184063133	A	C	-0.0168	0.0027	5.2e-10	4.03425e-05	27.9797
rs2012201	2	89125131	A	G	0.0194	0.0014	1.2e-41	0.000185452	128.64
rs2037341	2	157032115	A	G	-0.0083	0.0015	8.9e-09	3.34612e-05	23.207
rs2166898	2	121612659	A	G	-0.0303	0.0019	1.8e-56	0.000252118	174.894
rs2203715	2	191808883	T	C	-0.0171	0.0016	6.5e-26	0.000107728	74.7206
rs2567842	2	54941951	A	G	-0.0131	0.0014	2.5e-20	8.55103e-05	59.3088
rs2679177	2	232798527	A	G	0.0243	0.0015	5.6e-62	0.000292724	203.072
rs2966379	2	161123251	T	C	0.0109	0.0018	5.8e-10	3.85716e-05	26.7515
rs343935	2	44991100	T	C	-0.022	0.002	1.7e-29	0.000132326	91.7838
rs363614	2	74915850	T	G	-0.0132	0.0021	1.5e-10	3.97991e-05	27.6029
rs3771586	2	242401002	T	C	0.0175	0.0015	6.7e-33	0.000143478	99.5201
rs3885668	2	10178479	T	C	-0.022	0.0014	9.9e-53	0.000237065	164.45
rs389621	2	206636	T	C	-0.0183	0.0021	4.3e-18	8.38425e-05	58.1519
rs448513	2	159964552	T	C	0.01	0.0015	5.5e-11	4.33388e-05	30.0579
rs4851602	2	103116305	A	G	0.012	0.0014	6.2e-17	7.038e-05	48.8139
rs4851684	2	104939155	T	C	-0.0219	0.0031	1.9e-12	5.02224e-05	34.8323
rs4973417	2	232349636	T	G	-0.0229	0.0014	1.1e-57	0.000260165	180.479
rs540652	2	169707428	T	C	0.0231	0.0014	8.4e-60	0.000265629	184.27
rs6432244	2	12129329	T	C	0.0142	0.0015	6.1e-21	9.36649e-05	64.9652
rs6435957	2	217878209	T	C	-0.0157	0.0015	5.2e-25	0.000105373	73.087
rs6713865	2	23899807	A	G	0.0269	0.0019	1.3e-47	0.000213332	147.983
rs6717013	2	71614443	A	G	0.0243	0.0015	2.3e-59	0.00026352	182.806
rs6734579	2	60154807	A	C	-0.0135	0.0014	3.5e-21	8.99901e-05	62.4162
rs6739701	2	105132332	A	G	-0.0151	0.0015	2.9e-25	0.000111764	77.5201
rs6751232	2	220015930	T	C	-0.0356	0.0022	2e-61	0.000277805	192.719
rs6752378	2	25150116	A	C	-0.0346	0.0014	1e-200	0.000597023	414.299
rs6755214	2	55987068	A	G	0.0406	0.0016	1e-200	0.000707785	491.215
rs737148	2	43015119	T	C	-0.0096	0.0017	1.8e-08	3.32336e-05	23.0492
rs737665	2	23891433	A	G	0.0189	0.0018	1.2e-25	0.000115756	80.2895
rs744955	2	1701267	T	C	0.0086	0.0015	4.3e-09	3.63684e-05	25.2234
rs7564469	2	145258445	T	C	-0.0126	0.002	1.2e-10	4.10375e-05	28.4618
rs7585767	2	70338344	A	G	0.0132	0.0015	2.1e-19	8.70823e-05	60.3992
rs7596717	2	86766212	A	C	0.0092	0.0015	2.6e-10	3.95681e-05	27.4427
rs7600317	2	238353513	A	G	-0.0145	0.0017	7.4e-17	7.31394e-05	50.7279
rs7602070	2	44388614	A	G	-0.0296	0.0018	2.3e-60	0.000283718	196.822
rs848607	2	36770192	A	G	-0.023	0.0015	1.3e-50	0.000228172	158.28
rs9309037	2	39556784	T	C	-0.0122	0.0019	2.9e-10	3.97445e-05	27.565
rs9341130	2	217506265	A	G	-0.0152	0.0025	2e-09	3.85211e-05	26.7165
rs10049224	3	147251165	T	G	0.0121	0.0018	4.8e-11	4.40022e-05	30.518
rs1098018	3	57979767	T	G	-0.0203	0.0015	3.2e-40	0.000179814	124.728
rs11708067	3	123065778	A	G	0.0169	0.0017	9.9e-24	0.000101747	70.5715
rs11709760	3	24127487	T	C	0.0149	0.002	8.4e-14	5.67678e-05	39.3723
rs13076750	3	188059443	A	G	-0.0124	0.0016	3.2e-14	5.90189e-05	40.9336
rs13082695	3	152183973	A	G	0.0098	0.0017	5e-09	3.44394e-05	23.8855
rs13088462	3	51071713	T	C	-0.0539	0.0033	6.7e-60	0.000304477	211.228
rs13324219	3	141037030	A	G	-0.0447	0.0016	1e-200	0.000876802	608.619
rs1497411	3	87349897	T	C	-0.0276	0.0033	2.9e-17	7.21889e-05	50.0686
rs1533269	3	114214611	A	C	-0.0176	0.0016	3.1e-29	0.00013268	92.0292
rs16851790	3	167805976	T	C	0.0157	0.0024	8.3e-11	4.4084e-05	30.5748
rs17442045	3	156647297	A	G	-0.0259	0.0032	8.3e-16	6.23003e-05	43.2096
rs1866268	3	52719398	A	C	-0.0186	0.0014	6.4e-38	0.000168563	116.923
rs1978600	3	141149287	T	C	-0.0437	0.0033	6.4e-40	0.000232555	161.32
rs2061209	3	171765204	A	G	0.0121	0.0015	1.9e-15	6.69204e-05	46.4142
rs2089983	3	99271993	T	C	-0.0193	0.0015	2.7e-38	0.000171975	119.29
rs2220895	3	171941098	T	C	0.0347	0.0014	1e-200	0.000601732	417.569
rs2245698	3	112828278	T	G	0.0174	0.0015	1.8e-31	0.000141904	98.4279
rs2272078	3	72422131	A	C	-0.0249	0.0015	9e-61	0.000288497	200.138
rs2385859	3	46680132	A	G	0.0248	0.0038	1e-10	4.58299e-05	31.7857
rs2442778	3	11654412	A	G	0.0418	0.0033	7.9e-37	0.000160789	111.529
rs2597513	3	13555836	T	C	-0.0372	0.0023	7.8e-57	0.000255269	177.081
rs293809	3	191097391	A	G	0.0108	0.0014	5e-14	5.80375e-05	40.2529
rs299642	3	12573518	A	G	0.0127	0.0015	1.9e-17	7.55885e-05	52.4267
rs4539979	3	134287597	T	C	0.022	0.0015	1.2e-47	0.000212995	147.749
rs4678506	3	33261435	A	G	0.0188	0.0026	1.3e-12	5.50187e-05	38.159
rs4681725	3	56692321	T	G	0.0231	0.0015	5.7e-57	0.000258161	179.088
rs4686904	3	187438522	T	C	-0.0203	0.0015	7e-42	0.000187796	130.266
rs478259	3	105283024	A	G	0.0117	0.0021	1.5e-08	3.42715e-05	23.7691
rs503022	3	55491436	A	C	-0.0134	0.0022	5.1e-10	4.10408e-05	28.464
rs6445063	3	172193632	T	C	0.0222	0.0022	1.6e-24	0.000110969	76.9688
rs6768839	3	120164314	T	C	0.0094	0.0017	2.1e-08	3.1544e-05	21.8773
rs6775488	3	129027158	T	G	-0.0292	0.0024	2.2e-35	0.000173161	120.112
rs6786420	3	13804145	T	C	-0.0157	0.0016	5e-23	0.000100605	69.7794
rs6807196	3	25142571	A	G	-0.0127	0.0019	2.5e-11	4.48099e-05	31.0783
rs683503	3	27348094	T	C	0.0128	0.0016	1.9e-15	6.23312e-05	43.2311
rs7614810	3	10035557	A	G	-0.0119	0.0018	1.2e-10	4.7865e-05	33.1972
rs7624087	3	30078357	T	C	-0.0122	0.0014	3.6e-17	7.36548e-05	51.0854
rs7627124	3	61534766	A	C	-0.0187	0.0015	1.3e-36	0.000162042	112.399
rs7631699	3	168778197	A	G	0.0116	0.0018	1e-10	4.519e-05	31.3419
rs827135	3	158064909	T	C	-0.0207	0.0015	4.9e-46	0.000208169	144.401
rs9311163	3	37723095	T	C	0.013	0.0016	6.2e-17	7.25918e-05	50.348
rs9311832	3	61988298	A	G	-0.0118	0.0015	1.4e-15	6.55022e-05	45.4305
rs9815115	3	98761202	T	C	-0.0199	0.0031	1.7e-10	3.99788e-05	27.7275
rs9820765	3	41312055	A	G	0.0113	0.0015	5.1e-14	5.75341e-05	39.9037
rs9834547	3	114544452	A	G	-0.0176	0.002	1.6e-18	8.25032e-05	57.2229
rs9843296	3	38043904	T	C	-0.0262	0.002	3.1e-40	0.000184141	127.731
rs9875575	3	88299112	A	G	-0.0108	0.0017	1.4e-10	4.2526e-05	29.4942
rs10025542	4	13174916	A	G	-0.0119	0.0021	2.3e-08	3.48099e-05	24.1425
rs10029732	4	48498679	A	G	-0.0182	0.0014	3.8e-37	0.000165299	114.659
rs10517367	4	56935796	T	C	-0.0104	0.0016	7.2e-11	4.32937e-05	30.0266
rs10517658	4	157788190	A	G	-0.0224	0.0026	2.5e-17	7.79571e-05	54.0696
rs11097176	4	88834991	T	C	0.0111	0.0016	2.9e-12	5.00867e-05	34.7382
rs11722554	4	5016883	A	G	-0.0496	0.0039	3.3e-36	0.000155817	108.08
rs11940262	4	160062856	A	G	0.0112	0.0015	4.1e-14	5.85062e-05	40.578
rs11944380	4	124119834	T	C	-0.0174	0.0021	2.7e-16	7.18987e-05	49.8672
rs12513181	4	123835656	A	C	-0.019	0.0016	5.1e-31	0.000138496	96.0639
rs1371325	4	139053095	A	G	0.0096	0.0015	8.4e-11	4.4317e-05	30.7364
rs1512102	4	26016803	A	G	-0.0114	0.0016	1.8e-12	5.0577e-05	35.0783
rs1545735	4	88578487	T	C	0.018	0.0014	4.5e-36	0.000161917	112.312
rs1559949	4	83340605	A	G	0.0123	0.0022	1.7e-08	3.4177e-05	23.7035
rs1562975	4	109408608	A	G	0.0204	0.0016	1.5e-38	0.000173612	120.425
rs16844364	4	3438643	A	G	-0.0177	0.0018	9.9e-22	0.000102596	71.1607
rs17010957	4	86719165	T	C	0.0207	0.0021	1.2e-23	0.000107337	74.4488
rs17029277	4	100575711	T	C	0.0178	0.0019	1.5e-20	8.81519e-05	61.1411
rs17467825	4	72605517	A	G	0.0104	0.0016	5.3e-11	4.41271e-05	30.6047
rs17770213	4	7896866	T	C	-0.0153	0.0014	2.5e-26	0.000115443	80.0719
rs1849336	4	45145925	T	C	-0.0125	0.0016	3.3e-15	6.23328e-05	43.2322
rs2127893	4	73622501	A	G	-0.0187	0.0026	2.3e-13	5.93347e-05	41.1527
rs223929	4	12901753	A	C	0.0248	0.0016	3.4e-54	0.000246842	171.234
rs2302580	4	8608634	T	C	-0.0243	0.0015	3.5e-57	0.000286852	198.997
rs2306596	4	39343940	A	C	0.0163	0.0014	1.3e-29	0.000132475	91.8869
rs2310357	4	186697494	T	C	-0.0158	0.0016	4.1e-22	0.000101309	70.2679
rs2647259	4	106256521	A	C	-0.0226	0.0015	5.2e-54	0.000246976	171.327
rs2719336	4	145386550	A	G	0.0239	0.0018	1e-40	0.000185443	128.634
rs3733309	4	57857188	A	G	-0.0278	0.002	2.1e-42	0.000190967	132.466
rs3733526	4	120528327	A	G	-0.0102	0.0018	3.2e-08	3.15433e-05	21.8768
rs4956038	4	109098163	A	C	-0.0121	0.0015	8.5e-17	7.13496e-05	49.4864
rs6822154	4	120761791	A	C	-0.0147	0.0015	2.6e-22	9.52445e-05	66.0609
rs6831817	4	145077464	A	G	-0.0114	0.0015	4.9e-15	6.41414e-05	44.4867
rs6838153	4	122720999	A	G	-0.0228	0.0015	4.9e-50	0.000229944	159.509
rs6843728	4	159015099	T	C	-0.0097	0.0015	3.5e-11	4.54798e-05	31.5429
rs713140	4	144317867	A	G	0.0157	0.0015	5.9e-26	0.000114327	79.2978
rs740672	4	17782264	T	C	0.0461	0.0017	1e-200	0.000771507	535.474
rs7679806	4	97560105	A	G	0.0093	0.0016	4.9e-09	3.58187e-05	24.8421
rs7688346	4	38677453	A	G	0.0215	0.0021	1.1e-24	0.000119164	82.6535
rs7692554	4	145536336	A	G	0.0526	0.0015	1e-200	0.00136572	948.456
rs788855	4	82128630	A	G	-0.0389	0.0016	1e-200	0.000626926	435.063
rs788935	4	73379012	T	C	-0.0182	0.0015	6.1e-36	0.00016253	112.737
rs793887	4	185245185	A	C	-0.0184	0.0034	4.5e-08	3.1547e-05	21.8794
rs8051	4	1694809	T	C	-0.026	0.0016	1e-62	0.000304249	211.069
rs955748	4	184215675	A	G	-0.0246	0.0017	7.1e-49	0.000222141	154.095
rs9999653	4	56498249	T	C	0.011	0.0015	2.9e-14	6.00357e-05	41.6389
rs10040658	5	139051015	A	G	0.0175	0.0015	1.4e-31	0.000143027	99.2073
rs10063647	5	127371588	A	G	-0.0157	0.0014	1.1e-27	0.000122448	84.9316
rs10068434	5	102704259	T	C	0.0114	0.0016	3e-12	5.17981e-05	35.9253
rs1158464	5	88338789	A	G	-0.0224	0.0016	7.9e-45	0.000204579	141.91
rs1173771	5	32815028	A	G	0.0362	0.0015	1e-200	0.000629168	436.62
rs11743919	5	156754251	T	C	-0.0165	0.0017	1.7e-21	9.08365e-05	63.0033
rs11750568	5	178535713	A	G	0.019	0.0015	4.5e-36	0.000160939	111.633
rs11955347	5	131567924	A	G	0.0348	0.0014	1e-200	0.000600124	416.452
rs12188208	5	77442791	A	C	0.0243	0.0017	2.9e-46	0.000205283	142.398
rs13185245	5	166884749	A	G	0.0084	0.0015	8.1e-09	3.43564e-05	23.8279
rs1574220	5	314518	T	C	-0.0286	0.0028	2.6e-25	0.000120857	83.8277
rs157845	5	55796639	T	C	0.0112	0.0016	9.8e-12	4.81607e-05	33.4024
rs17352041	5	121363910	T	C	-0.0117	0.0017	1.2e-11	4.72557e-05	32.7747
rs17409588	5	31528627	T	C	-0.0164	0.0015	3.7e-26	0.000116564	80.8496
rs17665720	5	168224595	A	G	0.0312	0.002	2.6e-52	0.000236503	164.06
rs1966265	5	176516631	A	G	0.0453	0.0017	1e-200	0.000737394	511.78
rs2367284	5	90418032	A	G	-0.011	0.0017	1.9e-10	4.14186e-05	28.7261
rs246575	5	71819817	T	G	0.0114	0.0018	3.7e-10	4.01144e-05	27.8215
rs254551	5	134380531	A	G	-0.0208	0.0014	8.3e-47	0.000213519	148.113
rs264770	5	64391134	T	C	-0.0178	0.0015	7.4e-32	0.000140386	97.3749
rs274679	5	6751426	A	C	0.0134	0.0015	8.2e-19	8.04481e-05	55.7974
rs2908528	5	141633461	T	G	0.0115	0.0015	4.5e-14	5.72478e-05	39.7052
rs2961827	5	50453585	A	C	0.0136	0.0015	1.5e-19	8.47667e-05	58.793
rs3776069	5	149315287	T	C	-0.017	0.002	2.5e-17	7.43811e-05	51.5892
rs3812040	5	39426020	T	C	0.0221	0.0016	2.2e-43	0.000191538	132.862
rs4076077	5	170863509	T	C	-0.0195	0.0014	2.1e-42	0.000190099	131.864
rs4699939	5	58552877	A	G	0.0112	0.0015	5.1e-14	5.86096e-05	40.6497
rs4700931	5	179728707	T	C	-0.0196	0.0015	1.1e-39	0.000189286	131.3
rs4836328	5	126933680	T	C	0.0095	0.0017	2.5e-08	3.15837e-05	21.9048
rs4867721	5	172983457	T	G	-0.0242	0.0015	1.6e-61	0.000282003	195.632
rs6414859	5	33325863	T	C	-0.028	0.0017	1.5e-61	0.000276845	192.052
rs6451254	5	36036278	A	C	-0.0158	0.0023	9.7e-12	5.28378e-05	36.6463
rs683633	5	72400190	T	C	-0.0218	0.0021	3.7e-26	0.000114506	79.4222
rs6863280	5	54879279	A	C	-0.0153	0.0021	8.1e-14	6.05093e-05	41.9674
rs6870859	5	55017018	T	G	-0.0276	0.0017	1.4e-59	0.000272351	188.934
rs6884946	5	122899301	T	C	-0.0134	0.0017	1e-15	6.61158e-05	45.8561
rs702691	5	56114526	T	G	-0.0181	0.0015	6.7e-34	0.000148144	102.757
rs764678	5	86375685	A	G	0.0143	0.0017	6e-17	7.2342e-05	50.1747
rs7701355	5	88804839	T	G	-0.0141	0.0015	2.8e-22	9.69735e-05	67.2602
rs835109	5	14963024	T	C	-0.0155	0.002	6.2e-15	6.21684e-05	43.1181
rs9291926	5	67599656	T	G	0.0183	0.0015	2.2e-36	0.000167308	116.052
rs9326750	5	108173003	A	G	0.0266	0.0017	1.1e-54	0.000248776	172.576
rs1047782	6	24650731	T	G	-0.009	0.0016	1.4e-08	3.46395e-05	24.0242
rs10948007	6	42003084	T	C	0.0246	0.0026	2.8e-21	8.66121e-05	60.0731
rs11156429	6	105364421	T	G	0.0359	0.0014	1e-200	0.00064139	445.107
rs1144174	6	82413442	T	C	-0.0179	0.0025	3.1e-13	5.74532e-05	39.8477
rs11968972	6	34741094	A	G	-0.028	0.0023	1.4e-33	0.000149577	103.751
rs12189801	6	142641606	T	C	0.0493	0.002	1e-200	0.000657275	456.138
rs12202362	6	7694730	T	G	-0.0381	0.0014	1e-200	0.000724585	502.884
rs13199729	6	7803272	A	G	-0.0302	0.0019	6.1e-59	0.000266775	185.065
rs13203302	6	96007698	T	C	0.0152	0.0026	3.8e-09	3.36399e-05	23.331
rs1405212	6	117490664	T	C	-0.0243	0.0015	1.1e-61	0.000276137	191.561
rs1443882	6	81848295	A	G	-0.0271	0.0016	2.5e-62	0.000276356	191.713
rs17715583	6	148837691	T	C	-0.0159	0.0023	7.5e-12	4.82727e-05	33.4801
rs1777220	6	126022602	T	G	-0.0094	0.0015	1.5e-10	4.20456e-05	29.161
rs1802	6	2073379	T	C	0.0178	0.0015	9.9e-32	0.00013766	95.4841
rs1887508	6	6887607	A	G	-0.0327	0.0022	1e-48	0.000220775	153.147
rs2569881	6	1620037	A	G	0.0175	0.0022	4.3e-16	7.00425e-05	48.5798
rs2763273	6	168834623	T	C	-0.0273	0.0017	3.7e-59	0.000260329	180.592
rs2820406	6	156540417	A	G	0.0091	0.0015	4.9e-10	3.86361e-05	26.7962
rs2982720	6	152360650	T	C	-0.0268	0.0016	1.7e-59	0.000319917	221.942
rs3734322	6	155579246	A	C	-0.0159	0.0014	2.9e-28	0.000122391	84.8918
rs393203	6	89877116	T	G	0.0122	0.0019	2e-10	3.97242e-05	27.5509
rs4259245	6	33624221	A	G	0.0177	0.0015	2.7e-33	0.00014863	103.094
rs4895579	6	140303401	A	G	0.0149	0.0017	7.5e-19	8.03159e-05	55.7057
rs531156	6	133481191	A	G	0.0116	0.0014	2.6e-16	6.71928e-05	46.6032
rs537160	6	31916400	A	G	0.038	0.0015	1e-200	0.000643565	446.617
rs542154	6	20034122	T	C	-0.0102	0.0017	2e-09	3.75286e-05	26.0281
rs6919397	6	126659043	T	G	-0.0419	0.0014	1e-200	0.00086768	602.282
rs6920372	6	109723939	A	G	-0.0238	0.0014	8.9e-62	0.000273818	189.952
rs768023	6	108876002	A	G	0.0212	0.0015	2.4e-47	0.000210585	146.077
rs7739323	6	83667045	T	C	0.0162	0.0019	8.1e-17	7.06152e-05	48.977
rs7742369	6	34165721	A	G	-0.0626	0.0019	1e-200	0.00113866	790.591
rs7759599	6	35495927	T	C	-0.0676	0.0044	7.5e-54	0.000263382	182.711
rs926241	6	111877623	A	G	-0.01	0.0017	4.7e-09	3.51705e-05	24.3926
rs9321205	6	130314041	T	G	0.0184	0.0014	3.3e-37	0.000168142	116.63
rs9341528	6	76267363	T	C	0.0381	0.0023	4.4e-62	0.000279002	193.549
rs9364192	6	169343602	A	G	-0.0158	0.0014	4.5e-28	0.000121898	84.5499
rs9375791	6	131313416	T	C	-0.0217	0.0015	3.1e-48	0.000213485	148.089
rs9379827	6	26153335	A	C	-0.0441	0.0017	1e-200	0.000711284	493.646
rs9395066	6	45095163	A	C	-0.0232	0.0014	1.4e-58	0.000260401	180.642
rs9395316	6	47702371	T	C	0.0133	0.0015	2.2e-19	8.08002e-05	56.0416
rs9479504	6	153404825	A	G	0.0096	0.0014	1.2e-11	4.60292e-05	31.924
rs975303	6	19028788	A	G	-0.0132	0.0019	1.4e-12	5.15025e-05	35.7202
rs9765848	6	169649827	T	C	-0.0158	0.0019	2e-16	7.40128e-05	51.3337
rs991946	6	166329862	T	C	-0.0173	0.0014	4e-34	0.000149237	103.516
rs10046550	7	15713064	A	G	-0.014	0.0016	9.3e-19	7.89581e-05	54.7639
rs10233251	7	46211533	A	G	-0.0281	0.0022	2.4e-37	0.000172846	119.894
rs10245639	7	28142133	T	C	-0.0488	0.002	1e-200	0.000593855	412.099
rs10253161	7	46996392	A	G	0.0118	0.0016	5.2e-14	5.82006e-05	40.366
rs10952289	7	150524681	T	C	-0.0253	0.0015	1.6e-62	0.000291509	202.228
rs11769702	7	65720516	A	C	-0.0129	0.0016	1.9e-15	6.55068e-05	45.4337
rs12669267	7	73304636	T	C	-0.0261	0.0022	1.9e-31	0.000154291	107.022
rs12672217	7	156310948	A	G	0.0104	0.0015	3.6e-12	4.93481e-05	34.2259
rs12700667	7	25901639	A	G	-0.0173	0.0016	7.6e-26	0.000114792	79.6207
rs13224557	7	69376723	A	G	0.0182	0.002	6.4e-20	8.54832e-05	59.29
rs13240305	7	92576833	A	G	0.0324	0.0024	7.9e-43	0.000226636	157.214
rs13247636	7	20393142	T	C	0.0258	0.0015	1.3e-62	0.000285366	197.965
rs1403987	7	38111941	A	G	-0.0222	0.0015	3.5e-49	0.000223316	154.91
rs17140875	7	19248278	T	G	-0.0367	0.0033	3.2e-28	0.000130473	90.4984
rs17141420	7	19522803	T	C	0.0617	0.0048	3.9e-37	0.000174719	121.194
rs17277546	7	99489571	A	G	0.0338	0.0034	2.7e-23	9.89617e-05	68.6394
rs17339199	7	72771137	T	C	0.0201	0.0033	5.8e-10	4.58921e-05	31.8289
rs1845418	7	24095415	T	C	0.0149	0.0022	1.1e-11	5.17856e-05	35.9166
rs2218378	7	121961096	A	G	-0.0144	0.0015	2.8e-22	9.72311e-05	67.4389
rs2304376	7	56049019	A	G	-0.0163	0.0017	2.8e-22	9.56976e-05	66.3752
rs2347705	7	134393625	T	G	-0.015	0.0015	3.2e-24	0.000107567	74.6087
rs2709331	7	148680989	T	C	0.024	0.0016	1.7e-48	0.000227957	158.13
rs2715094	7	50730452	A	G	-0.016	0.0017	3.9e-22	9.29079e-05	64.4401
rs273945	7	137611566	A	C	-0.0167	0.0015	4e-30	0.000136357	94.5805
rs2888877	7	92228400	T	C	0.0528	0.0018	1e-200	0.000927589	643.905
rs2908049	7	35269625	T	C	0.0097	0.0015	7.5e-11	4.4768e-05	31.0492
rs3110697	7	45955029	A	G	0.0085	0.0015	4.8e-09	3.51722e-05	24.3938
rs31670	7	87059164	A	G	-0.0137	0.0018	8.5e-15	6.17069e-05	42.7981
rs37974	7	8010386	A	G	-0.0207	0.0015	3.4e-45	0.00021406	148.488
rs3829814	7	140426257	A	G	0.0112	0.0015	2.1e-14	6.20802e-05	43.057
rs436090	7	101797486	T	G	0.021	0.0029	9.1e-13	5.55393e-05	38.5201
rs4563788	7	32886989	A	G	0.0107	0.0015	3.7e-12	4.90223e-05	33.9999
rs4721900	7	2669587	A	G	-0.0109	0.0017	6.7e-11	4.4387e-05	30.7849
rs6950680	7	120790287	A	G	0.017	0.0015	6e-31	0.000136425	94.6271
rs6956540	7	139905735	T	C	0.0134	0.0015	5.6e-20	8.64841e-05	59.9843
rs6962887	7	135045786	T	G	0.0226	0.0016	2.6e-46	0.000222832	154.575
rs6971100	7	23473292	A	G	0.0224	0.0015	1.3e-52	0.000250088	173.486
rs723149	7	46577056	A	G	0.0239	0.0015	2.2e-59	0.000281788	195.483
rs732855	7	7911371	A	G	0.0092	0.0015	8.6e-10	3.94415e-05	27.3548
rs7808782	7	33704938	A	G	-0.0158	0.0022	1.2e-12	5.09679e-05	35.3494
rs798565	7	2752152	A	G	-0.055	0.0016	1e-200	0.00124924	867.466
rs10096149	8	92129436	T	C	0.0127	0.0016	1.8e-15	6.4589e-05	44.7971
rs10109417	8	26388300	T	C	-0.0159	0.0022	1.1e-12	5.16929e-05	35.8523
rs10283100	8	120596023	A	G	-0.0474	0.0033	1.8e-46	0.000246898	171.273
rs1050969	8	103661730	T	C	-0.0422	0.006	2e-12	6.4775e-05	44.9261
rs10958476	8	57095808	T	C	-0.0483	0.0018	1e-200	0.000762056	528.909
rs11135740	8	23367757	A	G	-0.0159	0.0018	1e-18	7.78149e-05	53.9709
rs11166643	8	135654340	T	C	-0.0239	0.0014	3.8e-61	0.000278035	192.879
rs11781197	8	142334476	T	C	-0.0097	0.0014	1.5e-11	4.69197e-05	32.5416
rs11995253	8	67473025	A	G	-0.0419	0.0054	6e-15	7.86326e-05	54.5381
rs12155701	8	56715183	T	C	0.0226	0.0039	7.6e-09	3.28553e-05	22.7868
rs1599473	8	120475358	T	G	-0.0255	0.0017	2.9e-52	0.000242341	168.111
rs16920186	8	56900718	T	C	-0.0207	0.0038	4.7e-08	3.16048e-05	21.9195
rs16939322	8	77519128	T	C	0.0209	0.0034	7.7e-10	4.17642e-05	28.9658
rs2411257	8	38293477	T	C	0.0122	0.0017	3.7e-13	5.38767e-05	37.367
rs2648846	8	129179990	A	G	0.0149	0.0015	4.8e-22	9.44828e-05	65.5326
rs2874670	8	26245658	A	G	0.0129	0.0014	6.3e-19	8.26318e-05	57.3121
rs2925155	8	75886297	T	C	-0.0264	0.0017	9.4e-57	0.000267855	185.815
rs3860047	8	13149535	T	G	0.0177	0.002	2.6e-18	8.00205e-05	55.5008
rs4130415	8	130718712	T	C	0.0444	0.0017	1e-200	0.000717509	497.969
rs4133001	8	72718667	A	G	0.0132	0.002	2.8e-11	4.58823e-05	31.8221
rs4278162	8	23169455	A	G	-0.0283	0.0017	2.7e-62	0.000287024	199.116
rs4361786	8	117523035	T	C	0.0205	0.0019	2e-28	0.000129561	89.8659
rs4495442	8	144333836	T	C	0.0195	0.0016	7.7e-33	0.000147876	102.571
rs4584160	8	4798090	T	C	0.013	0.0014	1.2e-19	8.42138e-05	58.4094
rs4735639	8	100743556	A	C	0.0164	0.0025	3.2e-11	4.54091e-05	31.4939
rs4736350	8	143969032	A	G	0.0113	0.0014	3.5e-15	6.35268e-05	44.0603
rs635941	8	109235457	A	G	0.0097	0.0015	2.5e-11	4.62028e-05	32.0444
rs6468409	8	37340967	T	C	0.0117	0.0017	1e-11	4.66729e-05	32.3704
rs6474080	8	57710655	T	C	-0.0095	0.0015	5.9e-11	4.43002e-05	30.7247
rs6558406	8	144992103	T	C	0.0199	0.0015	1.1e-41	0.000195713	135.759
rs6997004	8	96418497	A	G	0.0184	0.002	2.1e-20	9.28814e-05	64.4217
rs7013900	8	17693896	A	G	0.0102	0.0016	4.4e-10	4.03324e-05	27.9727
rs7014106	8	49386030	T	C	0.0235	0.0017	2.4e-45	0.000202719	140.62
rs7016358	8	78074307	A	G	-0.0227	0.0015	3.2e-53	0.000243921	169.207
rs7831581	8	130547994	T	C	0.0161	0.0015	1.2e-27	0.000122002	84.6222
rs10761013	9	99201939	T	C	-0.045	0.0018	1e-200	0.000600885	416.98
rs10781349	9	78843635	T	C	-0.0096	0.0015	3.4e-10	4.05059e-05	28.0931
rs10811869	9	23200174	T	C	-0.0102	0.0015	1.6e-11	4.74314e-05	32.8965
rs10818017	9	98555518	T	C	0.0133	0.0015	1.9e-19	8.42956e-05	58.4662
rs10963680	9	18629283	A	G	-0.0169	0.0017	3.4e-23	0.000105486	73.1654
rs10973733	9	3838633	A	G	-0.0094	0.0017	3.3e-08	3.23529e-05	22.4383
rs11789898	9	136925663	T	G	0.0195	0.0019	4.9e-24	0.000111469	77.3154
rs12352385	9	4743477	A	C	0.014	0.0021	2.5e-11	4.8068e-05	33.338
rs13440344	9	117979360	A	C	0.0153	0.0017	5.2e-19	8.61943e-05	59.7832
rs1556952	9	111546852	T	C	0.0091	0.0017	3.9e-08	3.21023e-05	22.2645
rs16915200	9	113396112	T	C	0.0109	0.0018	3.9e-09	3.59169e-05	24.9102
rs17370391	9	98319969	T	C	-0.0313	0.002	6.8e-58	0.000282376	195.891
rs1766059	9	117039111	A	G	-0.0137	0.0015	1.2e-19	8.61581e-05	59.7581
rs2039368	9	83407397	A	C	0.0109	0.0016	4.1e-12	5.0351e-05	34.9215
rs2116198	9	74086824	T	C	-0.0101	0.0018	1.4e-08	3.4838e-05	24.1619
rs2152464	9	18994588	A	C	-0.0109	0.0015	2e-13	5.65141e-05	39.1963
rs2578246	9	90835589	A	G	-0.0235	0.0018	5.1e-38	0.000177117	122.857
rs263640	9	17019121	A	G	-0.0252	0.0024	6.1e-26	0.000109144	75.7024
rs296894	9	86598444	T	G	0.0262	0.0018	1.7e-48	0.000223502	155.039
rs3120029	9	129649356	A	G	-0.0169	0.0017	7.5e-23	9.89759e-05	68.6492
rs357564	9	98209594	A	G	-0.0391	0.0016	1e-200	0.000689421	478.462
rs3739707	9	113792706	A	C	-0.0218	0.0017	1.2e-38	0.000178167	123.586
rs3808876	9	34382726	A	G	-0.0114	0.0015	2.7e-14	6.37028e-05	44.1824
rs3812591	9	139341612	T	C	-0.0229	0.0016	6.1e-46	0.000209908	145.607
rs3824359	9	139105229	T	C	-0.0341	0.0021	2.9e-59	0.000293088	203.324
rs4271035	9	78540045	A	G	-0.0192	0.0015	6.8e-39	0.000183588	127.347
rs465556	9	89081377	A	G	-0.0238	0.0015	3.1e-60	0.000282546	196.008
rs4836831	9	123496570	T	C	-0.0175	0.0016	1.4e-28	0.000129451	89.7893
rs4917348	9	137214145	A	G	0.0122	0.002	4.8e-10	4.19437e-05	29.0903
rs731148	9	119094249	A	G	0.0289	0.0017	1.1e-62	0.000296552	205.728
rs7862517	9	108981298	A	G	0.0267	0.0016	2.4e-61	0.000284713	197.513
rs10082476	10	124164654	A	G	0.0231	0.0017	2.2e-42	0.000193938	134.527
rs10823149	10	69935396	T	G	0.023	0.0015	1.2e-56	0.000262782	182.294
rs10906041	10	12019754	T	C	0.02	0.0021	2.2e-21	9.03023e-05	62.6328
rs10995319	10	52762887	T	C	0.0192	0.0017	6.5e-30	0.000130213	90.3183
rs10997909	10	53282106	T	G	-0.0168	0.0016	6.3e-25	0.000110422	76.5893
rs10998347	10	70391370	A	G	0.0212	0.0015	6e-47	0.0002176	150.944
rs11014285	10	25178864	A	G	0.024	0.0021	1.6e-31	0.000158794	110.145
rs11014382	10	25363128	T	C	0.0113	0.0015	7.9e-14	5.82512e-05	40.4011
rs11204272	10	48573416	T	C	-0.0311	0.0047	2.7e-11	4.76292e-05	33.0337
rs11245333	10	126383088	A	C	0.0206	0.0015	1.5e-44	0.000205336	142.435
rs11258052	10	12935441	T	G	0.0237	0.0015	6.5e-58	0.000274576	190.478
rs12762490	10	125120811	T	G	-0.0145	0.0024	2.1e-09	3.87836e-05	26.8985
rs12775504	10	89595652	A	C	0.0132	0.0019	2e-12	5.61528e-05	38.9457
rs1463598	10	81139134	T	C	-0.0255	0.0015	1.4e-62	0.000305418	211.88
rs17108208	10	94880135	A	G	-0.0222	0.0025	5.3e-19	8.63288e-05	59.8765
rs1815314	10	80928793	A	G	-0.0244	0.0015	1e-62	0.000289298	200.694
rs1993005	10	76817937	T	C	0.0126	0.0017	2.4e-14	5.94396e-05	41.2254
rs2147287	10	89318334	A	G	0.0087	0.0015	2.7e-09	3.62793e-05	25.1616
rs2181834	10	102661251	T	G	0.0214	0.0014	7.9e-50	0.000225952	156.739
rs2186174	10	5176727	A	C	0.0101	0.0017	3.4e-09	3.62419e-05	25.1357
rs2249698	10	7464989	A	C	-0.0138	0.0018	5.7e-14	5.91351e-05	41.0142
rs2631676	10	93037409	A	G	-0.0303	0.0019	4.6e-60	0.000272662	189.15
rs291970	10	121123633	T	C	0.0288	0.0017	1.6e-62	0.000289905	201.115
rs2939930	10	121674733	A	G	-0.0144	0.0015	1.3e-22	9.9099e-05	68.7346
rs332139	10	28859079	T	C	-0.0204	0.0018	8.9e-30	0.000133221	92.4048
rs3890593	10	5015854	A	G	-0.0157	0.0016	2.1e-22	0.000101752	70.5752
rs546333	10	131431124	A	G	0.014	0.0016	1.9e-18	8.01986e-05	55.6244
rs6584575	10	105577409	A	G	0.0284	0.0025	1e-30	0.00014197	98.4743
rs7069489	10	104525371	T	C	0.0263	0.0016	2.2e-62	0.000287595	199.512
rs7089424	10	63752159	T	G	-0.0155	0.0015	3.1e-24	0.000106531	73.89
rs7094463	10	114711983	A	G	0.0099	0.0015	1.2e-11	4.88018e-05	33.847
rs7478426	10	44112214	T	C	0.0207	0.0031	1.3e-11	5.63343e-05	39.0716
rs7896371	10	1729026	T	C	0.0104	0.0015	1.8e-12	5.364e-05	37.2028
rs7910211	10	81228378	T	C	-0.0173	0.002	1.5e-18	8.73889e-05	60.6119
rs947099	10	31129883	A	G	0.0142	0.0015	2.5e-21	9.17704e-05	63.6511
rs9651357	10	28100491	A	G	-0.0184	0.0025	2e-13	5.56726e-05	38.6126
rs10501140	11	35487642	T	C	-0.0128	0.0016	3.8e-16	6.98404e-05	48.4396
rs10502235	11	120212423	A	G	0.0242	0.0019	1.1e-35	0.00015742	109.192
rs10741657	11	14914878	A	G	0.0133	0.0015	1.5e-19	8.41331e-05	58.3535
rs10767967	11	32817637	T	G	-0.0085	0.0015	4.7e-09	3.5266e-05	24.4588
rs10831891	11	12676140	A	G	-0.0218	0.0014	1.3e-51	0.000235879	163.627
rs11024739	11	18645843	A	C	-0.022	0.0016	3e-41	0.000186846	129.607
rs11041816	11	8243798	A	G	0.0118	0.0015	2e-15	6.922e-05	48.0093
rs11236225	11	74424075	A	G	0.0166	0.0019	7.2e-19	8.83444e-05	61.2746
rs11604680	11	47457539	A	G	0.0253	0.0015	7.1e-61	0.000281242	195.104
rs12419173	11	66766754	T	G	-0.0188	0.0015	4.9e-37	0.00017387	120.604
rs1255529	11	95299637	A	G	0.0102	0.0015	4.5e-12	5.12227e-05	35.5262
rs17148514	11	85526399	T	C	-0.0176	0.0017	1.2e-24	0.000113194	78.5116
rs1718067	11	33759670	T	C	0.0092	0.0015	2.3e-09	3.67681e-05	25.5006
rs17472886	11	17086167	A	G	0.0168	0.0014	1.4e-31	0.000140727	97.6114
rs217222	11	2000271	A	G	0.0244	0.002	1.3e-33	0.000155543	107.89
rs2237878	11	2766282	A	G	0.0299	0.0025	4.9e-33	0.000162493	112.712
rs2322193	11	126009701	A	C	0.0144	0.0016	6.1e-20	8.98218e-05	62.2994
rs2458268	11	68023200	T	C	-0.0116	0.0014	6.9e-16	6.66206e-05	46.2063
rs2509133	11	69933717	T	C	-0.0158	0.0015	3.3e-27	0.000124793	86.5584
rs291234	11	86007534	A	G	0.0108	0.0015	6.2e-13	5.27299e-05	36.5715
rs4320932	11	2171601	T	C	0.0316	0.0019	1.5e-61	0.000314228	217.994
rs528396	11	121723690	T	C	0.0109	0.0016	3.2e-12	5.21694e-05	36.1828
rs585447	11	100960575	A	G	0.0116	0.0019	1.8e-09	3.71861e-05	25.7905
rs592785	11	57666611	T	C	-0.0134	0.0015	5.2e-20	8.71363e-05	60.4366
rs704660	11	30447998	T	C	0.0188	0.0015	9.4e-38	0.000170233	118.081
rs7107012	11	122829813	A	G	0.0177	0.0014	1.7e-34	0.000153397	106.401
rs7126339	11	1508955	T	C	-0.0131	0.0023	7.2e-09	3.54847e-05	24.6105
rs731102	11	45227974	A	G	-0.0109	0.0014	5e-14	5.88157e-05	40.7927
rs7928703	11	29080664	T	G	0.0118	0.0015	7.5e-16	6.96158e-05	48.2838
rs7934681	11	45958637	A	G	0.0319	0.0025	2.9e-37	0.000176345	122.322
rs7934696	11	49434855	A	G	-0.0167	0.0029	1.3e-08	3.39913e-05	23.5747
rs7948782	11	68418723	T	C	-0.0315	0.002	8.4e-54	0.000248698	172.522
rs10466917	12	109977464	T	G	-0.0099	0.0015	3.6e-11	4.50413e-05	31.2388
rs10492230	12	91580752	A	G	0.0136	0.0019	7.3e-13	5.30215e-05	36.7738
rs10747592	12	51182122	T	C	-0.0177	0.0015	1.9e-31	0.000139936	97.063
rs10770705	12	20857467	A	C	0.0231	0.0015	1.3e-52	0.000235269	163.204
rs10777530	12	93961110	T	C	0.0457	0.0018	1e-200	0.000677037	469.862
rs10843111	12	28293955	T	C	-0.0376	0.0015	1e-200	0.000612706	425.189
rs10843390	12	29496991	T	C	0.0214	0.0016	3.6e-41	0.000182735	126.755
rs11061710	12	1468300	T	C	0.0233	0.0031	4.3e-14	6.13335e-05	42.5391
rs11065299	12	121297815	A	G	-0.0219	0.0028	2.3e-15	6.52634e-05	45.2649
rs1148413	12	106624275	T	C	-0.0119	0.0015	2.3e-15	6.73718e-05	46.7273
rs1167084	12	43500218	A	G	0.0097	0.0015	2.6e-10	4.05906e-05	28.1518
rs12312144	12	47092662	A	C	0.0136	0.0019	6.2e-13	5.49309e-05	38.0982
rs12422912	12	46083959	T	C	0.0268	0.0038	2e-12	5.97687e-05	41.4537
rs1473553	12	122985057	T	G	0.02	0.0016	1.5e-34	0.000152176	105.554
rs16926774	12	24000443	T	C	0.0178	0.0016	8.6e-30	0.000135254	93.8152
rs16930370	12	3387697	T	C	-0.0172	0.0019	1.5e-19	8.74077e-05	60.6249
rs17118431	12	56667100	A	G	-0.0403	0.0029	4e-45	0.000213048	147.786
rs1826535	12	92529997	A	C	0.0083	0.0015	2.5e-08	3.22297e-05	22.3529
rs184304	12	77437275	T	C	-0.0183	0.0021	1.5e-17	7.47582e-05	51.8507
rs2131371	12	46796522	A	C	-0.0236	0.0016	1.7e-52	0.000241054	167.217
rs215224	12	590449	T	C	-0.0245	0.0015	3.1e-62	0.000289809	201.048
rs2856344	12	11890771	A	G	-0.0244	0.0015	1.7e-62	0.000289016	200.498
rs2888604	12	102343853	T	C	0.0234	0.0014	9.2e-59	0.000271948	188.655
rs3741486	12	133384864	A	G	0.0091	0.0015	2.7e-09	3.52741e-05	24.4644
rs3847862	12	51732500	A	G	0.0096	0.0014	4.4e-11	4.48796e-05	31.1266
rs3887250	12	31730725	A	G	-0.0098	0.0015	1.4e-11	4.67316e-05	32.4111
rs4016338	12	57399015	T	C	-0.0144	0.0026	2e-08	3.19344e-05	22.1481
rs4502032	12	20695607	A	C	0.0113	0.0015	8.9e-15	6.12036e-05	42.449
rs4767492	12	117436861	T	C	0.0254	0.0026	4.4e-23	0.000106829	74.0967
rs588896	12	34074512	A	C	0.0117	0.0021	1.6e-08	3.96692e-05	27.5127
rs7132012	12	8832203	A	G	-0.0128	0.0015	5e-17	7.24389e-05	50.242
rs7132549	12	69833907	A	C	0.0232	0.0016	1.5e-48	0.000224101	155.455
rs7137768	12	77724773	T	C	0.0152	0.0016	2.4e-21	9.31146e-05	64.5835
rs7297455	12	30864924	A	G	-0.0106	0.0014	9.2e-14	5.6079e-05	38.8945
rs7487625	12	66319996	A	C	0.054	0.0017	1e-200	0.00102748	713.316
rs7954946	12	105464036	T	C	0.0098	0.0014	8.1e-12	4.70815e-05	32.6538
rs7964189	12	12841735	T	C	-0.0312	0.0024	3.1e-37	0.000170513	118.276
rs855286	12	102946454	T	C	0.0238	0.0025	3.1e-21	0.000100606	69.7802
rs884522	12	131620578	T	C	-0.0095	0.0016	1e-09	3.86158e-05	26.7821
rs899844	12	66398933	A	C	-0.0247	0.0015	1.5e-62	0.000284233	197.179
rs1160321	13	40155143	T	C	0.0119	0.002	3.1e-09	3.73678e-05	25.9165
rs11616390	13	32700872	T	C	-0.0205	0.0025	1.1e-16	7.40129e-05	51.3337
rs1262778	13	51066623	T	C	0.0464	0.0017	1e-200	0.000821172	569.973
rs1887855	13	99562238	T	C	0.0151	0.0016	1.5e-20	9.12258e-05	63.2733
rs2775130	13	78666053	A	C	-0.0094	0.0016	4.3e-09	3.81448e-05	26.4555
rs2874916	13	36923410	A	G	-0.0121	0.0016	3.5e-14	5.99823e-05	41.6019
rs4284505	13	92001472	A	G	0.0247	0.0015	1.8e-62	0.000293917	203.899
rs4383020	13	96521060	T	G	-0.0149	0.002	3.2e-13	5.60516e-05	38.8755
rs6562757	13	73862693	A	G	0.0144	0.0016	9.8e-20	8.75851e-05	60.748
rs7336104	13	73623088	T	C	-0.0148	0.0019	1.3e-14	6.34185e-05	43.9852
rs7982373	13	115007089	A	G	0.026	0.0017	8e-53	0.000239439	166.097
rs7994252	13	47115608	A	G	-0.0166	0.0017	6.6e-22	9.73052e-05	67.4903
rs9300607	13	101223459	A	C	0.0114	0.0015	8.3e-15	6.49621e-05	45.0559
rs9536548	13	33723786	T	C	-0.0127	0.0017	2.4e-13	5.47002e-05	37.9382
rs9545588	13	81615536	A	G	-0.0125	0.0015	1.3e-16	7.3489e-05	50.9703
rs10131337	14	37144516	T	C	0.0212	0.0017	2.2e-34	0.000162593	112.781
rs10144516	14	59801341	A	G	-0.0104	0.0016	1.1e-10	4.42658e-05	30.7009
rs10151805	14	105974781	T	C	-0.0133	0.0017	2.7e-15	6.59786e-05	45.7609
rs10220692	14	70412312	A	G	-0.0183	0.0015	1.9e-33	0.000155562	107.903
rs1043542	14	93407062	A	G	0.0163	0.0016	6.7e-26	0.00012583	87.2773
rs10467770	14	21899631	T	C	-0.0112	0.0017	1.4e-11	4.95291e-05	34.3515
rs10873181	14	65604459	A	C	0.0221	0.0015	5.6e-48	0.000219167	152.032
rs11848279	14	24848281	A	G	-0.0284	0.0017	1.8e-60	0.000276721	191.967
rs12893199	14	37137280	T	C	0.0123	0.0015	6.4e-16	7.08489e-05	49.1391
rs1548817	14	92332868	T	C	0.0244	0.0019	1.2e-36	0.000172837	119.888
rs17780143	14	50901768	A	G	0.0223	0.0032	2.8e-12	5.00968e-05	34.7452
rs17806016	14	92423810	A	G	0.0251	0.0015	7.2e-60	0.000279485	193.884
rs2093210	14	60957279	T	C	-0.0385	0.0015	1e-200	0.000712129	494.232
rs2181343	14	102993303	A	C	-0.0164	0.0015	4.9e-27	0.000125121	86.786
rs2293801	14	73726385	T	C	0.0156	0.0019	3.5e-16	6.84833e-05	47.4983
rs3818118	14	94566967	T	G	0.0175	0.0025	9.8e-13	5.50564e-05	38.1852
rs4436722	14	68375615	A	G	0.0211	0.0019	9.5e-30	0.000135427	93.9351
rs696	14	35871093	T	C	-0.0153	0.0015	1.4e-23	0.000110314	76.5145
rs7148461	14	75015099	T	C	0.023	0.0015	4.3e-53	0.000251861	174.716
rs759285	14	76102844	T	G	-0.018	0.0022	2.2e-16	7.06805e-05	49.0223
rs811133	14	54647436	T	C	-0.0141	0.0018	2.6e-14	6.22707e-05	43.1891
rs927381	14	55265180	T	C	0.0191	0.0015	9.7e-39	0.000180317	125.077
rs9322989	14	21976761	A	G	-0.0201	0.0021	1.9e-21	9.6703e-05	67.0726
rs935728	14	80957923	T	C	0.0124	0.0016	1.4e-15	6.81695e-05	47.2806
rs9806108	14	89550009	A	C	0.0107	0.0017	6e-10	4.09335e-05	28.3896
rs10152718	15	38483564	A	G	-0.0161	0.0017	9.3e-22	9.65525e-05	66.9682
rs10520597	15	86170255	A	G	-0.0198	0.0015	5.4e-38	0.000171456	118.929
rs11070641	15	48701029	T	C	0.0202	0.0017	1.5e-31	0.00014095	97.7665
rs11636626	15	46632485	A	G	0.0109	0.0016	1.6e-11	4.74182e-05	32.8874
rs11854876	15	74251305	T	C	0.0315	0.0019	2.1e-62	0.000297961	206.705
rs12385976	15	89404092	T	C	0.0949	0.0036	1e-200	0.000663439	460.418
rs1470109	15	89153673	A	G	-0.0107	0.0015	5.2e-13	5.50053e-05	38.1498
rs17117836	15	24175771	T	C	-0.0146	0.0024	9.8e-10	3.92865e-05	27.2473
rs17465510	15	77264576	A	G	0.0328	0.0028	5.2e-32	0.000144687	100.359
rs2257011	15	84266145	T	G	0.0402	0.0015	1e-200	0.00080796	560.795
rs2288257	15	72543021	A	G	-0.0676	0.005	1.9e-41	0.000178608	123.892
rs2303580	15	56152872	T	C	0.012	0.0018	1.8e-11	4.58028e-05	31.7669
rs2572207	15	66070693	T	C	0.0143	0.0017	1.3e-17	7.42138e-05	51.4731
rs2615192	15	67302639	T	C	-0.0086	0.0015	5.5e-09	3.45603e-05	23.9693
rs4482264	15	100697968	T	C	-0.0218	0.0015	2.9e-47	0.000217746	151.046
rs5011256	15	100810594	A	G	0.0244	0.0015	1.7e-62	0.000285629	198.148
rs6598308	15	100700520	T	C	-0.0138	0.0016	4.7e-18	8.60457e-05	59.6802
rs7175522	15	101712353	A	G	0.0205	0.0015	1.4e-40	0.000185691	128.806
rs7177276	15	62379668	T	C	-0.0201	0.0014	1.9e-44	0.000198475	137.675
rs726547	15	51530167	A	G	-0.0541	0.0035	6.3e-55	0.000275517	191.131
rs8024593	15	99170496	A	G	0.04	0.0025	3.9e-58	0.000293617	203.691
rs8037574	15	41630770	T	C	0.0202	0.0016	1.1e-35	0.000163255	113.24
rs907782	15	89494091	T	C	-0.0095	0.0015	1.3e-10	4.2491e-05	29.4699
rs975210	15	70364352	A	G	0.0313	0.0019	2.3e-61	0.000282631	196.067
rs1051547	16	19279380	T	C	0.0114	0.0015	7.4e-15	6.40629e-05	44.4322
rs11076783	16	3782705	T	C	-0.0201	0.0031	9.9e-11	4.69346e-05	32.5519
rs11640223	16	51111246	T	G	-0.0161	0.0018	9.4e-20	8.6096e-05	59.7151
rs11642740	16	30060655	A	G	-0.0201	0.0015	2.5e-42	0.000193549	134.257
rs12924101	16	89862906	A	C	0.0199	0.0019	1.2e-25	0.000111754	77.5131
rs16952242	16	53474250	A	G	0.0263	0.0016	1.1e-62	0.000296482	205.679
rs17700154	16	66915446	A	G	0.0254	0.0045	1.5e-08	3.90987e-05	27.1171
rs1867486	16	86681155	A	G	0.0139	0.0021	7.3e-11	4.67195e-05	32.4028
rs2041247	16	4032581	T	C	-0.0224	0.002	2e-30	0.000135486	93.9762
rs217181	16	72114002	T	C	0.0193	0.0018	7.7e-26	0.000122551	85.0028
rs2303262	16	82203758	T	C	-0.0229	0.0018	3.7e-38	0.000179389	124.434
rs2354584	16	19778575	A	G	-0.0136	0.0022	4.2e-10	4.16187e-05	28.8649
rs246174	16	14379931	T	C	0.0231	0.0015	1.1e-52	0.00024787	171.947
rs26848	16	2263516	A	G	-0.0241	0.0015	1.6e-60	0.000287795	199.651
rs3790085	16	69887720	A	G	0.024	0.0014	5.9e-62	0.00028449	197.358
rs3868143	16	67328453	T	C	0.0349	0.0027	4.7e-37	0.00017084	118.502
rs4784463	16	55069776	A	G	-0.0107	0.0015	1.8e-13	5.68913e-05	39.4579
rs4984903	16	680695	A	G	-0.0204	0.0015	3e-43	0.000202766	140.653
rs4984982	16	970598	A	C	0.0161	0.0015	3e-25	0.000115388	80.0341
rs619698	16	1126543	A	C	0.0169	0.0016	8.2e-27	0.000130729	90.6758
rs7195553	16	24853115	A	G	-0.018	0.0016	4.8e-30	0.000137963	95.694
rs757462	16	4296785	T	C	-0.0128	0.0016	6.4e-16	7.02273e-05	48.708
rs8046199	16	51012547	A	G	-0.0091	0.0017	4.4e-08	3.22508e-05	22.3676
rs8052560	16	88777242	A	C	0.0266	0.0018	2.6e-50	0.000244256	169.44
rs9941239	16	84987947	A	G	0.0226	0.0017	1.7e-39	0.0001924	133.461
rs10512538	17	68237670	T	C	0.0103	0.0018	1.3e-08	3.28514e-05	22.784
rs11867479	17	68090207	T	C	0.0244	0.0015	3e-58	0.000276586	191.873
rs11868532	17	59496083	T	C	0.0414	0.0015	1e-200	0.000817587	567.483
rs12306	17	25622111	T	G	0.0102	0.0015	8.8e-12	4.8017e-05	33.3027
rs12450371	17	1667674	T	C	0.0165	0.0015	6.3e-27	0.000123627	85.7496
rs12947660	17	46879079	T	G	-0.0237	0.0015	2.8e-57	0.000265177	183.956
rs13030	17	61908556	T	C	-0.0366	0.0015	1e-200	0.00059144	410.422
rs13695	17	38545193	T	C	0.0206	0.0017	6.3e-35	0.000166064	115.189
rs16977018	17	69931722	T	G	-0.0207	0.0017	8.4e-36	0.00016792	116.477
rs1880591	17	62241211	A	G	-0.0117	0.0015	1.5e-15	6.63584e-05	46.0244
rs1914889	17	21267590	A	G	0.0193	0.0015	6.2e-40	0.000185623	128.758
rs227713	17	54784562	T	C	-0.0259	0.0017	4.2e-52	0.000240905	167.114
rs2287497	17	7592780	A	G	-0.0175	0.0025	8.8e-13	5.6005e-05	38.8432
rs2295480	17	636947	T	G	-0.0088	0.0016	2.8e-08	3.18963e-05	22.1216
rs3179840	17	47367536	T	G	-0.019	0.0014	1e-39	0.000180077	124.911
rs3744656	17	9141323	T	G	-0.0127	0.002	1.4e-10	4.31571e-05	29.9319
rs4077074	17	79979642	T	C	-0.0186	0.0016	1.1e-29	0.000145441	100.882
rs6503772	17	54916689	A	C	0.0241	0.0015	3.1e-61	0.000285437	198.014
rs7223703	17	29028858	A	G	-0.048	0.0019	1e-200	0.000692446	480.563
rs8080815	17	79059230	T	C	-0.012	0.0017	5e-13	5.39424e-05	37.4125
rs865923	17	18054917	T	C	0.0145	0.0015	1.1e-22	9.87426e-05	68.4874
rs871014	17	27945339	T	C	0.0163	0.0014	3e-29	0.000132797	92.1106
rs923370	17	37010150	A	G	0.0209	0.002	6.5e-26	0.000116641	80.903
rs9902119	17	79429358	T	C	0.0124	0.0015	1.8e-16	7.60517e-05	52.7479
rs9909670	17	6533209	A	G	-0.0092	0.0015	4.4e-10	3.98945e-05	27.669
rs9913538	17	73416814	T	G	0.0165	0.0017	3.3e-23	0.000105901	73.4531
rs10502974	18	50937861	A	C	0.0103	0.0014	1.5e-12	5.23914e-05	36.3368
rs1062557	18	56887507	A	C	0.0098	0.0017	4.2e-09	3.65749e-05	25.3666
rs11661645	18	45888770	A	G	0.0163	0.0016	1.1e-24	0.000112846	78.2706
rs11873192	18	19294674	A	G	0.0103	0.0018	2e-08	3.43666e-05	23.835
rs1561819	18	2712629	A	G	0.0146	0.0014	6.6e-24	0.000106553	73.9051
rs1624841	18	7556208	T	C	0.0125	0.0019	1.5e-11	4.90356e-05	34.0092
rs16978236	18	42529095	A	G	0.0141	0.0023	8.7e-10	3.88029e-05	26.9119
rs17700144	18	57811982	A	G	0.0287	0.0018	1.4e-57	0.000274445	190.387
rs1786263	18	13116432	T	G	-0.015	0.0015	3.5e-24	0.000106946	74.1776
rs2897347	18	74201771	T	C	0.0143	0.0024	4.3e-09	4.14033e-05	28.7155
rs4519409	18	22722077	A	C	-0.0134	0.0015	1e-18	8.16998e-05	56.6656
rs4800451	18	20716805	T	C	0.0572	0.0017	1e-200	0.00125428	870.968
rs4939837	18	46487998	A	G	0.019	0.0016	3.2e-34	0.000165341	114.687
rs661885	18	11953187	A	C	-0.0094	0.0016	6.2e-09	3.59426e-05	24.928
rs8086549	18	44756421	A	C	-0.0113	0.0015	6.3e-15	6.31885e-05	43.8257
rs8088885	18	72178410	T	C	-0.0137	0.0022	6.6e-10	4.22608e-05	29.3103
rs8090312	18	77225154	A	G	0.0218	0.0016	1.2e-42	0.000202654	140.575
rs8091465	18	22811960	T	C	-0.0143	0.0015	3e-21	9.36106e-05	64.9275
rs8097893	18	74983055	A	G	0.0356	0.0035	9.2e-24	0.000108422	75.2018
rs9949076	18	33024366	T	C	0.0161	0.0016	6.2e-24	0.000113142	78.4762
rs12165114	19	42892863	T	G	0.0279	0.0032	7.1e-18	9.44803e-05	65.5308
rs12980849	19	37651714	T	C	-0.0182	0.0014	2e-36	0.000165619	114.88
rs1982468	19	4953351	T	G	-0.0229	0.0015	2.3e-50	0.000240818	167.054
rs2075419	19	30991651	T	C	-0.0135	0.0018	2.9e-14	6.09968e-05	42.3055
rs2112798	19	55986133	T	C	-0.0141	0.002	7e-13	6.03509e-05	41.8575
rs2215047	19	57823046	A	G	0.0138	0.0017	7.5e-17	7.17187e-05	49.7424
rs2215151	19	57043981	T	G	0.0115	0.0017	4.6e-12	5.1642e-05	35.817
rs2279008	19	17283303	T	C	0.0245	0.0017	1.1e-47	0.000227416	157.755
rs2301800	19	2211050	T	C	0.0243	0.0015	6.7e-61	0.000289573	200.885
rs2682560	19	44044548	T	C	0.0238	0.0018	4e-38	0.000177072	122.826
rs2967774	19	8592207	A	G	0.0199	0.0022	5.7e-20	0.000100205	69.5017
rs3218036	19	30305684	A	G	0.0112	0.0016	1.4e-12	5.54696e-05	38.4718
rs350916	19	4094775	A	G	-0.0136	0.0015	2.2e-19	9.24704e-05	64.1366
rs3745216	19	41249508	A	G	-0.0107	0.0015	2.1e-13	5.70076e-05	39.5386
rs3815904	19	17502895	T	C	0.0179	0.002	5.3e-20	9.49945e-05	65.8875
rs4090914	19	54770827	T	G	-0.0121	0.0019	1.5e-10	5.27037e-05	36.5534
rs4808737	19	18117646	T	C	-0.0175	0.0018	1.8e-23	0.000107743	74.7308
rs6511708	19	10788813	T	C	0.0238	0.0015	1.2e-54	0.000246515	171.007
rs7250259	19	46919903	A	G	0.0171	0.0029	2.1e-09	3.93805e-05	27.3125
rs8107689	19	3444547	A	G	-0.0236	0.0016	7.4e-51	0.00025189	174.737
rs1279683	20	4983092	A	G	-0.0092	0.0016	1.2e-08	3.78169e-05	26.228
rs1326023	20	54842378	A	G	0.0185	0.0016	1.5e-31	0.00014369	99.6674
rs1556052	20	17773146	A	G	-0.0158	0.0015	2.3e-27	0.000122794	85.1715
rs209665	20	32128889	T	G	0.0376	0.0016	1e-200	0.000591734	410.627
rs2145943	20	38563245	A	G	0.0143	0.0015	5.4e-22	9.82447e-05	68.142
rs2207410	20	11165547	A	G	-0.0109	0.0019	1e-08	3.50879e-05	24.3353
rs2236115	20	3296279	A	G	0.0152	0.0017	6.9e-19	8.0626e-05	55.9208
rs2239535	20	43516156	A	G	0.019	0.0018	3.1e-26	0.000128875	89.3898
rs2650965	20	6709838	A	G	0.021	0.0015	3.1e-42	0.000197552	137.035
rs3171389	20	34636281	T	C	0.0525	0.0022	1e-200	0.000625909	434.357
rs3748457	20	35786646	A	C	-0.0135	0.0015	5.3e-19	8.28909e-05	57.4919
rs4812042	20	57461915	A	G	-0.0192	0.0015	6.5e-36	0.000171629	119.05
rs6010776	20	61516472	T	C	0.0222	0.0028	3.6e-15	6.94189e-05	48.1473
rs6012581	20	47627845	T	C	0.0254	0.0015	2.2e-62	0.000287918	199.736
rs6026742	20	57740605	A	G	0.0232	0.0022	5.2e-25	0.000118385	82.1131
rs6053962	20	6176915	A	G	-0.0098	0.0015	3.2e-11	4.77127e-05	33.0916
rs6066104	20	45530530	T	C	0.0087	0.0015	1.8e-08	3.32513e-05	23.0614
rs6117303	20	6487687	T	C	0.0408	0.0015	1e-200	0.000759887	527.403
rs6136938	20	20058992	A	G	-0.0096	0.0015	4.1e-11	4.52747e-05	31.4006
rs6137297	20	21218023	T	C	-0.0192	0.0015	1e-35	0.000163783	113.606
rs7273787	20	4098567	A	G	-0.025	0.0015	1.7e-60	0.000279207	193.692
rs8668	20	60964064	A	G	0.0162	0.0016	5.3e-23	0.000110788	76.8429
rs17813106	21	30499897	A	C	-0.0214	0.0027	1.6e-15	6.6271e-05	45.9638
rs2230033	21	39671476	A	G	-0.0235	0.0015	2.2e-58	0.000272215	188.84
rs2828801	21	25455832	A	G	0.008	0.0015	4.2e-08	3.18786e-05	22.1094
rs2830581	21	28293800	A	G	-0.0177	0.002	4.3e-19	8.20231e-05	56.8899
rs2835191	21	37345614	A	G	0.0137	0.0024	2.3e-08	3.31066e-05	22.9611
rs2835676	21	38591311	T	C	0.0111	0.0015	7.3e-13	5.47901e-05	38.0005
rs3088026	21	47549613	T	C	0.0312	0.0026	8.6e-33	0.000145935	101.224
rs467238	21	17396157	A	G	0.0166	0.0017	1.8e-22	9.86382e-05	68.415
rs877382	21	38076278	T	C	0.0133	0.0017	2.3e-15	6.98276e-05	48.4307
rs134040	22	28054280	A	G	0.0127	0.0015	8.6e-18	8.02362e-05	55.6504
rs136029	22	46236425	A	G	0.0168	0.0015	7.4e-30	0.000137324	95.2513
rs2016755	22	38539604	A	G	-0.0125	0.0015	1.2e-17	7.68768e-05	53.3202
rs388415	22	18294211	T	C	-0.0113	0.0016	3.8e-12	5.52926e-05	38.349
rs9611950	22	43274722	A	G	-0.0123	0.0014	1.7e-17	7.5605e-05	52.4381
rs9615956	22	46749634	T	C	0.0142	0.0026	3.1e-08	3.42139e-05	23.7291
rs9625622	22	29274597	T	C	-0.0357	0.0039	2.7e-20	8.73948e-05	60.616
