# Supplementary material for: Genetics of height and risk of atrial fibrillation: A Mendelian randomization study
Source: PLoS Med. 2020 Oct 8;17(10):e1003288. doi: 10.1371/journal.pmed.1003288 (PMC7544133; doi:10.1371/journal.pmed.1003288)
Supplement: S2 Table — (XLSX) [file pmed.1003288.s008.xlsx]

## Sheet: ST2
S2 Table: Restrictive genetic instrument for height used in two-sample MR analysis including independent (distance threshold = 10,000kb, r2 = 0.001), genome-wide signficant (p < 5×10-8) variants, excluding those SNPs nominally (p < 0.05) associated with coronary artery disease, HDL, LDL, total cholesterol, triglycerides, fasting glucose, fasting insulin, diabetes, BMI, waist-to-hip ratio, and sys…
SNP	CHR	POS	Effect_allele	Alternate_allele	Beta	SE	pval	r2	F_statistic
rs10047116	1	218638291	A	G	0.0236	0.0014	3.1e-61	0.000278271	193.042
rs10437112	1	25384437	A	G	0.0106	0.0014	1.1e-13	5.58114e-05	38.7089
rs1046310	1	22443887	T	G	-0.0163	0.0015	8.2e-29	0.000131631	91.3016
rs11209745	1	71537943	A	G	-0.0148	0.0016	2.5e-20	8.51e-05	59.0242
rs12031722	1	183866849	T	G	0.0118	0.0016	5e-13	5.31896e-05	36.8904
rs12743049	1	85897386	A	G	-0.0154	0.0017	7.1e-19	7.82483e-05	54.2716
rs12755321	1	21635872	T	G	-0.0145	0.0022	3.4e-11	4.29905e-05	29.8164
rs1572416	1	156952054	A	C	-0.0119	0.0018	1.3e-10	4.08531e-05	28.3339
rs1591637	1	103534448	T	C	-0.0239	0.0014	6.3e-62	0.000278637	193.296
rs2047137	1	244196410	T	C	-0.0086	0.0015	1.1e-08	3.43358e-05	23.8136
rs2737651	1	200036052	T	C	-0.0139	0.0021	1.5e-11	4.64415e-05	32.2099
rs2950241	1	54129591	A	G	-0.0135	0.0016	3.1e-16	6.88872e-05	47.7784
rs3828151	1	44058265	A	C	-0.0082	0.0014	1.4e-08	3.23935e-05	22.4665
rs4912090	1	19749402	T	C	-0.0174	0.0017	5.2e-25	0.00010691	74.1529
rs6667049	1	10221847	T	C	0.0208	0.0022	1.3e-21	9.33386e-05	64.7389
rs6691924	1	54954245	T	C	0.0278	0.0023	5.2e-34	0.000154566	107.212
rs6700582	1	229825051	T	G	-0.0099	0.0016	1e-09	3.8824e-05	26.9266
rs7528075	1	47870271	A	G	0.0153	0.0015	1.5e-23	9.93882e-05	68.9353
rs7536402	1	86664322	T	C	0.0187	0.0025	7.4e-14	5.55525e-05	38.5293
rs997901	1	198252623	T	C	-0.0152	0.0025	1.7e-09	3.92925e-05	27.2515
rs1118150	2	218280268	A	C	0.0261	0.0016	4.2e-62	0.000277451	192.473
rs12470285	2	233864457	T	C	-0.0187	0.0019	1.3e-22	9.65912e-05	66.9951
rs12470556	2	236574391	T	C	-0.0119	0.0019	3.8e-10	4.06501e-05	28.1931
rs13026081	2	187626338	T	C	0.0096	0.0015	5.6e-10	4.02662e-05	27.9268
rs1430157	2	183248542	T	C	0.0139	0.0015	2.4e-19	8.36783e-05	58.038
rs1517397	2	72189250	T	C	-0.0085	0.0015	6.4e-09	3.48016e-05	24.1367
rs1584239	2	134493642	T	C	-0.0205	0.002	8.1e-25	0.00010622	73.6744
rs17038954	2	1645673	T	C	0.03	0.003	4.7e-24	0.000112333	77.9145
rs17397526	2	33342780	A	G	-0.0166	0.0019	1.7e-18	8.02466e-05	55.6576
rs17757552	2	184063133	A	C	-0.0168	0.0027	5.2e-10	4.03425e-05	27.9797
rs2012201	2	89125131	A	G	0.0194	0.0014	1.2e-41	0.000185452	128.64
rs2567842	2	54941951	A	G	-0.0131	0.0014	2.5e-20	8.55103e-05	59.3088
rs343935	2	44991100	T	C	-0.022	0.002	1.7e-29	0.000132326	91.7838
rs363614	2	74915850	T	G	-0.0132	0.0021	1.5e-10	3.97991e-05	27.6029
rs389621	2	206636	T	C	-0.0183	0.0021	4.3e-18	8.38425e-05	58.1519
rs448513	2	159964552	T	C	0.01	0.0015	5.5e-11	4.33388e-05	30.0579
rs4851602	2	103116305	A	G	0.012	0.0014	6.2e-17	7.038e-05	48.8139
rs4851684	2	104939155	T	C	-0.0219	0.0031	1.9e-12	5.02224e-05	34.8323
rs6435957	2	217878209	T	C	-0.0157	0.0015	5.2e-25	0.000105373	73.087
rs6734579	2	60154807	A	C	-0.0135	0.0014	3.5e-21	8.99901e-05	62.4162
rs744955	2	1701267	T	C	0.0086	0.0015	4.3e-09	3.63684e-05	25.2234
rs9341130	2	217506265	A	G	-0.0152	0.0025	2e-09	3.85211e-05	26.7165
rs1098018	3	57979767	T	G	-0.0203	0.0015	3.2e-40	0.000179814	124.728
rs11709760	3	24127487	T	C	0.0149	0.002	8.4e-14	5.67678e-05	39.3723
rs1978600	3	141149287	T	C	-0.0437	0.0033	6.4e-40	0.000232555	161.32
rs2061209	3	171765204	A	G	0.0121	0.0015	1.9e-15	6.69204e-05	46.4142
rs2220895	3	171941098	T	C	0.0347	0.0014	1e-200	0.000601732	417.569
rs2245698	3	112828278	T	G	0.0174	0.0015	1.8e-31	0.000141904	98.4279
rs2597513	3	13555836	T	C	-0.0372	0.0023	7.8e-57	0.000255269	177.081
rs293809	3	191097391	A	G	0.0108	0.0014	5e-14	5.80375e-05	40.2529
rs4678506	3	33261435	A	G	0.0188	0.0026	1.3e-12	5.50187e-05	38.159
rs503022	3	55491436	A	C	-0.0134	0.0022	5.1e-10	4.10408e-05	28.464
rs6768839	3	120164314	T	C	0.0094	0.0017	2.1e-08	3.1544e-05	21.8773
rs6807196	3	25142571	A	G	-0.0127	0.0019	2.5e-11	4.48099e-05	31.0783
rs7614810	3	10035557	A	G	-0.0119	0.0018	1.2e-10	4.7865e-05	33.1972
rs7627124	3	61534766	A	C	-0.0187	0.0015	1.3e-36	0.000162042	112.399
rs9311163	3	37723095	T	C	0.013	0.0016	6.2e-17	7.25918e-05	50.348
rs9311832	3	61988298	A	G	-0.0118	0.0015	1.4e-15	6.55022e-05	45.4305
rs9815115	3	98761202	T	C	-0.0199	0.0031	1.7e-10	3.99788e-05	27.7275
rs9834547	3	114544452	A	G	-0.0176	0.002	1.6e-18	8.25032e-05	57.2229
rs9843296	3	38043904	T	C	-0.0262	0.002	3.1e-40	0.000184141	127.731
rs10025542	4	13174916	A	G	-0.0119	0.0021	2.3e-08	3.48099e-05	24.1425
rs11097176	4	88834991	T	C	0.0111	0.0016	2.9e-12	5.00867e-05	34.7382
rs1545735	4	88578487	T	C	0.018	0.0014	4.5e-36	0.000161917	112.312
rs1562975	4	109408608	A	G	0.0204	0.0016	1.5e-38	0.000173612	120.425
rs17029277	4	100575711	T	C	0.0178	0.0019	1.5e-20	8.81519e-05	61.1411
rs17467825	4	72605517	A	G	0.0104	0.0016	5.3e-11	4.41271e-05	30.6047
rs2306596	4	39343940	A	C	0.0163	0.0014	1.3e-29	0.000132475	91.8869
rs6831817	4	145077464	A	G	-0.0114	0.0015	4.9e-15	6.41414e-05	44.4867
rs6843728	4	159015099	T	C	-0.0097	0.0015	3.5e-11	4.54798e-05	31.5429
rs7679806	4	97560105	A	G	0.0093	0.0016	4.9e-09	3.58187e-05	24.8421
rs788855	4	82128630	A	G	-0.0389	0.0016	1e-200	0.000626926	435.063
rs793887	4	185245185	A	C	-0.0184	0.0034	4.5e-08	3.1547e-05	21.8794
rs955748	4	184215675	A	G	-0.0246	0.0017	7.1e-49	0.000222141	154.095
rs1158464	5	88338789	A	G	-0.0224	0.0016	7.9e-45	0.000204579	141.91
rs11743919	5	156754251	T	C	-0.0165	0.0017	1.7e-21	9.08365e-05	63.0033
rs12188208	5	77442791	A	C	0.0243	0.0017	2.9e-46	0.000205283	142.398
rs1574220	5	314518	T	C	-0.0286	0.0028	2.6e-25	0.000120857	83.8277
rs17409588	5	31528627	T	C	-0.0164	0.0015	3.7e-26	0.000116564	80.8496
rs17665720	5	168224595	A	G	0.0312	0.002	2.6e-52	0.000236503	164.06
rs264770	5	64391134	T	C	-0.0178	0.0015	7.4e-32	0.000140386	97.3749
rs3812040	5	39426020	T	C	0.0221	0.0016	2.2e-43	0.000191538	132.862
rs4699939	5	58552877	A	G	0.0112	0.0015	5.1e-14	5.86096e-05	40.6497
rs4700931	5	179728707	T	C	-0.0196	0.0015	1.1e-39	0.000189286	131.3
rs6451254	5	36036278	A	C	-0.0158	0.0023	9.7e-12	5.28378e-05	36.6463
rs6863280	5	54879279	A	C	-0.0153	0.0021	8.1e-14	6.05093e-05	41.9674
rs10948007	6	42003084	T	C	0.0246	0.0026	2.8e-21	8.66121e-05	60.0731
rs1144174	6	82413442	T	C	-0.0179	0.0025	3.1e-13	5.74532e-05	39.8477
rs12189801	6	142641606	T	C	0.0493	0.002	1e-200	0.000657275	456.138
rs1443882	6	81848295	A	G	-0.0271	0.0016	2.5e-62	0.000276356	191.713
rs1802	6	2073379	T	C	0.0178	0.0015	9.9e-32	0.00013766	95.4841
rs2820406	6	156540417	A	G	0.0091	0.0015	4.9e-10	3.86361e-05	26.7962
rs4895579	6	140303401	A	G	0.0149	0.0017	7.5e-19	8.03159e-05	55.7057
rs542154	6	20034122	T	C	-0.0102	0.0017	2e-09	3.75286e-05	26.0281
rs7739323	6	83667045	T	C	0.0162	0.0019	8.1e-17	7.06152e-05	48.977
rs926241	6	111877623	A	G	-0.01	0.0017	4.7e-09	3.51705e-05	24.3926
rs9364192	6	169343602	A	G	-0.0158	0.0014	4.5e-28	0.000121898	84.5499
rs9395066	6	45095163	A	C	-0.0232	0.0014	1.4e-58	0.000260401	180.642
rs9395316	6	47702371	T	C	0.0133	0.0015	2.2e-19	8.08002e-05	56.0416
rs991946	6	166329862	T	C	-0.0173	0.0014	4e-34	0.000149237	103.516
rs10245639	7	28142133	T	C	-0.0488	0.002	1e-200	0.000593855	412.099
rs12669267	7	73304636	T	C	-0.0261	0.0022	1.9e-31	0.000154291	107.022
rs1403987	7	38111941	A	G	-0.0222	0.0015	3.5e-49	0.000223316	154.91
rs17140875	7	19248278	T	G	-0.0367	0.0033	3.2e-28	0.000130473	90.4984
rs17141420	7	19522803	T	C	0.0617	0.0048	3.9e-37	0.000174719	121.194
rs17277546	7	99489571	A	G	0.0338	0.0034	2.7e-23	9.89617e-05	68.6394
rs1845418	7	24095415	T	C	0.0149	0.0022	1.1e-11	5.17856e-05	35.9166
rs2347705	7	134393625	T	G	-0.015	0.0015	3.2e-24	0.000107567	74.6087
rs37974	7	8010386	A	G	-0.0207	0.0015	3.4e-45	0.00021406	148.488
rs4563788	7	32886989	A	G	0.0107	0.0015	3.7e-12	4.90223e-05	33.9999
rs4721900	7	2669587	A	G	-0.0109	0.0017	6.7e-11	4.4387e-05	30.7849
rs723149	7	46577056	A	G	0.0239	0.0015	2.2e-59	0.000281788	195.483
rs732855	7	7911371	A	G	0.0092	0.0015	8.6e-10	3.94415e-05	27.3548
rs798565	7	2752152	A	G	-0.055	0.0016	1e-200	0.00124924	867.466
rs10283100	8	120596023	A	G	-0.0474	0.0033	1.8e-46	0.000246898	171.273
rs16920186	8	56900718	T	C	-0.0207	0.0038	4.7e-08	3.16048e-05	21.9195
rs16939322	8	77519128	T	C	0.0209	0.0034	7.7e-10	4.17642e-05	28.9658
rs3860047	8	13149535	T	G	0.0177	0.002	2.6e-18	8.00205e-05	55.5008
rs4133001	8	72718667	A	G	0.0132	0.002	2.8e-11	4.58823e-05	31.8221
rs4584160	8	4798090	T	C	0.013	0.0014	1.2e-19	8.42138e-05	58.4094
rs4735639	8	100743556	A	C	0.0164	0.0025	3.2e-11	4.54091e-05	31.4939
rs635941	8	109235457	A	G	0.0097	0.0015	2.5e-11	4.62028e-05	32.0444
rs6468409	8	37340967	T	C	0.0117	0.0017	1e-11	4.66729e-05	32.3704
rs6997004	8	96418497	A	G	0.0184	0.002	2.1e-20	9.28814e-05	64.4217
rs7013900	8	17693896	A	G	0.0102	0.0016	4.4e-10	4.03324e-05	27.9727
rs7016358	8	78074307	A	G	-0.0227	0.0015	3.2e-53	0.000243921	169.207
rs7831581	8	130547994	T	C	0.0161	0.0015	1.2e-27	0.000122002	84.6222
rs10811869	9	23200174	T	C	-0.0102	0.0015	1.6e-11	4.74314e-05	32.8965
rs10963680	9	18629283	A	G	-0.0169	0.0017	3.4e-23	0.000105486	73.1654
rs12352385	9	4743477	A	C	0.014	0.0021	2.5e-11	4.8068e-05	33.338
rs1556952	9	111546852	T	C	0.0091	0.0017	3.9e-08	3.21023e-05	22.2645
rs17370391	9	98319969	T	C	-0.0313	0.002	6.8e-58	0.000282376	195.891
rs2116198	9	74086824	T	C	-0.0101	0.0018	1.4e-08	3.4838e-05	24.1619
rs2578246	9	90835589	A	G	-0.0235	0.0018	5.1e-38	0.000177117	122.857
rs3739707	9	113792706	A	C	-0.0218	0.0017	1.2e-38	0.000178167	123.586
rs4271035	9	78540045	A	G	-0.0192	0.0015	6.8e-39	0.000183588	127.347
rs10823149	10	69935396	T	G	0.023	0.0015	1.2e-56	0.000262782	182.294
rs10906041	10	12019754	T	C	0.02	0.0021	2.2e-21	9.03023e-05	62.6328
rs10995319	10	52762887	T	C	0.0192	0.0017	6.5e-30	0.000130213	90.3183
rs10997909	10	53282106	T	G	-0.0168	0.0016	6.3e-25	0.000110422	76.5893
rs11014285	10	25178864	A	G	0.024	0.0021	1.6e-31	0.000158794	110.145
rs11014382	10	25363128	T	C	0.0113	0.0015	7.9e-14	5.82512e-05	40.4011
rs12762490	10	125120811	T	G	-0.0145	0.0024	2.1e-09	3.87836e-05	26.8985
rs1463598	10	81139134	T	C	-0.0255	0.0015	1.4e-62	0.000305418	211.88
rs17108208	10	94880135	A	G	-0.0222	0.0025	5.3e-19	8.63288e-05	59.8765
rs2147287	10	89318334	A	G	0.0087	0.0015	2.7e-09	3.62793e-05	25.1616
rs2186174	10	5176727	A	C	0.0101	0.0017	3.4e-09	3.62419e-05	25.1357
rs2249698	10	7464989	A	C	-0.0138	0.0018	5.7e-14	5.91351e-05	41.0142
rs2631676	10	93037409	A	G	-0.0303	0.0019	4.6e-60	0.000272662	189.15
rs332139	10	28859079	T	C	-0.0204	0.0018	8.9e-30	0.000133221	92.4048
rs10831891	11	12676140	A	G	-0.0218	0.0014	1.3e-51	0.000235879	163.627
rs12419173	11	66766754	T	G	-0.0188	0.0015	4.9e-37	0.00017387	120.604
rs1255529	11	95299637	A	G	0.0102	0.0015	4.5e-12	5.12227e-05	35.5262
rs1718067	11	33759670	T	C	0.0092	0.0015	2.3e-09	3.67681e-05	25.5006
rs291234	11	86007534	A	G	0.0108	0.0015	6.2e-13	5.27299e-05	36.5715
rs528396	11	121723690	T	C	0.0109	0.0016	3.2e-12	5.21694e-05	36.1828
rs585447	11	100960575	A	G	0.0116	0.0019	1.8e-09	3.71861e-05	25.7905
rs7126339	11	1508955	T	C	-0.0131	0.0023	7.2e-09	3.54847e-05	24.6105
rs10492230	12	91580752	A	G	0.0136	0.0019	7.3e-13	5.30215e-05	36.7738
rs10770705	12	20857467	A	C	0.0231	0.0015	1.3e-52	0.000235269	163.204
rs10777530	12	93961110	T	C	0.0457	0.0018	1e-200	0.000677037	469.862
rs10843111	12	28293955	T	C	-0.0376	0.0015	1e-200	0.000612706	425.189
rs11061710	12	1468300	T	C	0.0233	0.0031	4.3e-14	6.13335e-05	42.5391
rs1148413	12	106624275	T	C	-0.0119	0.0015	2.3e-15	6.73718e-05	46.7273
rs1167084	12	43500218	A	G	0.0097	0.0015	2.6e-10	4.05906e-05	28.1518
rs12312144	12	47092662	A	C	0.0136	0.0019	6.2e-13	5.49309e-05	38.0982
rs16926774	12	24000443	T	C	0.0178	0.0016	8.6e-30	0.000135254	93.8152
rs16930370	12	3387697	T	C	-0.0172	0.0019	1.5e-19	8.74077e-05	60.6249
rs215224	12	590449	T	C	-0.0245	0.0015	3.1e-62	0.000289809	201.048
rs2856344	12	11890771	A	G	-0.0244	0.0015	1.7e-62	0.000289016	200.498
rs2888604	12	102343853	T	C	0.0234	0.0014	9.2e-59	0.000271948	188.655
rs3847862	12	51732500	A	G	0.0096	0.0014	4.4e-11	4.48796e-05	31.1266
rs1160321	13	40155143	T	C	0.0119	0.002	3.1e-09	3.73678e-05	25.9165
rs11616390	13	32700872	T	C	-0.0205	0.0025	1.1e-16	7.40129e-05	51.3337
rs2874916	13	36923410	A	G	-0.0121	0.0016	3.5e-14	5.99823e-05	41.6019
rs4284505	13	92001472	A	G	0.0247	0.0015	1.8e-62	0.000293917	203.899
rs7336104	13	73623088	T	C	-0.0148	0.0019	1.3e-14	6.34185e-05	43.9852
rs9300607	13	101223459	A	C	0.0114	0.0015	8.3e-15	6.49621e-05	45.0559
rs9536548	13	33723786	T	C	-0.0127	0.0017	2.4e-13	5.47002e-05	37.9382
rs9545588	13	81615536	A	G	-0.0125	0.0015	1.3e-16	7.3489e-05	50.9703
rs10220692	14	70412312	A	G	-0.0183	0.0015	1.9e-33	0.000155562	107.903
rs12893199	14	37137280	T	C	0.0123	0.0015	6.4e-16	7.08489e-05	49.1391
rs2293801	14	73726385	T	C	0.0156	0.0019	3.5e-16	6.84833e-05	47.4983
rs3818118	14	94566967	T	G	0.0175	0.0025	9.8e-13	5.50564e-05	38.1852
rs4436722	14	68375615	A	G	0.0211	0.0019	9.5e-30	0.000135427	93.9351
rs935728	14	80957923	T	C	0.0124	0.0016	1.4e-15	6.81695e-05	47.2806
rs9806108	14	89550009	A	C	0.0107	0.0017	6e-10	4.09335e-05	28.3896
rs11070641	15	48701029	T	C	0.0202	0.0017	1.5e-31	0.00014095	97.7665
rs12385976	15	89404092	T	C	0.0949	0.0036	1e-200	0.000663439	460.418
rs2288257	15	72543021	A	G	-0.0676	0.005	1.9e-41	0.000178608	123.892
rs2303580	15	56152872	T	C	0.012	0.0018	1.8e-11	4.58028e-05	31.7669
rs2615192	15	67302639	T	C	-0.0086	0.0015	5.5e-09	3.45603e-05	23.9693
rs5011256	15	100810594	A	G	0.0244	0.0015	1.7e-62	0.000285629	198.148
rs6598308	15	100700520	T	C	-0.0138	0.0016	4.7e-18	8.60457e-05	59.6802
rs726547	15	51530167	A	G	-0.0541	0.0035	6.3e-55	0.000275517	191.131
rs11076783	16	3782705	T	C	-0.0201	0.0031	9.9e-11	4.69346e-05	32.5519
rs11640223	16	51111246	T	G	-0.0161	0.0018	9.4e-20	8.6096e-05	59.7151
rs17700154	16	66915446	A	G	0.0254	0.0045	1.5e-08	3.90987e-05	27.1171
rs1867486	16	86681155	A	G	0.0139	0.0021	7.3e-11	4.67195e-05	32.4028
rs2303262	16	82203758	T	C	-0.0229	0.0018	3.7e-38	0.000179389	124.434
rs26848	16	2263516	A	G	-0.0241	0.0015	1.6e-60	0.000287795	199.651
rs619698	16	1126543	A	C	0.0169	0.0016	8.2e-27	0.000130729	90.6758
rs8046199	16	51012547	A	G	-0.0091	0.0017	4.4e-08	3.22508e-05	22.3676
rs10512538	17	68237670	T	C	0.0103	0.0018	1.3e-08	3.28514e-05	22.784
rs9913538	17	73416814	T	G	0.0165	0.0017	3.3e-23	0.000105901	73.4531
rs10502974	18	50937861	A	C	0.0103	0.0014	1.5e-12	5.23914e-05	36.3368
rs16978236	18	42529095	A	G	0.0141	0.0023	8.7e-10	3.88029e-05	26.9119
rs661885	18	11953187	A	C	-0.0094	0.0016	6.2e-09	3.59426e-05	24.928
rs8088885	18	72178410	T	C	-0.0137	0.0022	6.6e-10	4.22608e-05	29.3103
rs9949076	18	33024366	T	C	0.0161	0.0016	6.2e-24	0.000113142	78.4762
rs2075419	19	30991651	T	C	-0.0135	0.0018	2.9e-14	6.09968e-05	42.3055
rs2112798	19	55986133	T	C	-0.0141	0.002	7e-13	6.03509e-05	41.8575
rs2215047	19	57823046	A	G	0.0138	0.0017	7.5e-17	7.17187e-05	49.7424
rs2682560	19	44044548	T	C	0.0238	0.0018	4e-38	0.000177072	122.826
rs7250259	19	46919903	A	G	0.0171	0.0029	2.1e-09	3.93805e-05	27.3125
rs1279683	20	4983092	A	G	-0.0092	0.0016	1.2e-08	3.78169e-05	26.228
rs209665	20	32128889	T	G	0.0376	0.0016	1e-200	0.000591734	410.627
rs6053962	20	6176915	A	G	-0.0098	0.0015	3.2e-11	4.77127e-05	33.0916
rs6136938	20	20058992	A	G	-0.0096	0.0015	4.1e-11	4.52747e-05	31.4006
rs2828801	21	25455832	A	G	0.008	0.0015	4.2e-08	3.18786e-05	22.1094
rs2835191	21	37345614	A	G	0.0137	0.0024	2.3e-08	3.31066e-05	22.9611
rs467238	21	17396157	A	G	0.0166	0.0017	1.8e-22	9.86382e-05	68.415
rs134040	22	28054280	A	G	0.0127	0.0015	8.6e-18	8.02362e-05	55.6504
rs9611950	22	43274722	A	G	-0.0123	0.0014	1.7e-17	7.5605e-05	52.4381
