# Supplementary material for: Genetics of height and risk of atrial fibrillation: A Mendelian randomization study
Source: PLoS Med. 2020 Oct 8;17(10):e1003288. doi: 10.1371/journal.pmed.1003288 (PMC7544133; doi:10.1371/journal.pmed.1003288)
Supplement: S4 Table — (XLSX) [file pmed.1003288.s010.xlsx]

## Sheet: ST4
S4 Table: Results of bivariate multivariable MR analysis considering the effect of height and each of coronary artery disease, HDL, LDL, total cholesterol, triglycerides, fasting glucose, fasting insulin, diabetes, BMI, waist-to-hip ratio, and systolic blood pressure on atrial fibrillation
model	exposure	outcome	beta	se	or	or_lci95	or_uci95	pval
HDL cholesterol-Height	Height	Atrial Fibrillation	0.309131	0.0248258	1.36224	1.29754	1.43016	1.36349e-35
HDL cholesterol-Height	HDL cholesterol	Atrial Fibrillation	-0.109857	0.064728	0.895963	0.789209	1.01716	0.0896581
Systolic blood pressure-Height	Height	Atrial Fibrillation	0.332683	0.026749	1.3947	1.32347	1.46978	1.64154e-35
Systolic blood pressure-Height	Systolic blood pressure	Atrial Fibrillation	0.356806	0.106791	1.42876	1.15893	1.76141	0.000834276
Fasting glucose-Height	Height	Atrial Fibrillation	0.289859	0.02179	1.33624	1.28037	1.39454	2.24127e-40
Fasting glucose-Height	Fasting glucose	Atrial Fibrillation	-0.00927792	0.09118	0.990765	0.828622	1.18464	0.918952
Waist-to-hip ratio-Height	Height	Atrial Fibrillation	0.29071	0.0227894	1.33738	1.27895	1.39847	2.8724e-37
Waist-to-hip ratio-Height	Waist-to-hip ratio	Atrial Fibrillation	-0.124164	0.0729679	0.883235	0.765534	1.01903	0.0888251
Total cholesterol-Height	Height	Atrial Fibrillation	0.246993	0.0253828	1.28017	1.21804	1.34547	2.23026e-22
Total cholesterol-Height	Total cholesterol	Atrial Fibrillation	-0.282915	0.0713666	0.753583	0.655214	0.866722	7.36251e-05
Body mass index-Height	Height	Atrial Fibrillation	0.295528	0.0243072	1.34384	1.28131	1.40941	5.19931e-34
Body mass index-Height	Body mass index	Atrial Fibrillation	0.342007	0.0788869	1.40777	1.2061	1.64317	1.45495e-05
Triglycerides-Height	Height	Atrial Fibrillation	0.305222	0.025235	1.35693	1.29144	1.42573	1.11994e-33
Triglycerides-Height	Triglycerides	Atrial Fibrillation	-0.0751943	0.079083	0.927563	0.794377	1.08308	0.341692
Type 2 diabetes-Height	Height	Atrial Fibrillation	0.290783	0.0229731	1.33747	1.27859	1.39907	1.01585e-36
Type 2 diabetes-Height	Type 2 diabetes	Atrial Fibrillation	-0.00790713	0.0222682	0.992124	0.949753	1.03638	0.722525
Fasting insulin-Height	Height	Atrial Fibrillation	0.293612	0.0216344	1.34126	1.28558	1.39936	5.90636e-42
Fasting insulin-Height	Fasting insulin	Atrial Fibrillation	-0.0377104	0.088425	0.962992	0.809755	1.14523	0.669768
LDL cholesterol-Height	Height	Atrial Fibrillation	0.28706	0.0256071	1.3325	1.26728	1.40109	3.63587e-29
LDL cholesterol-Height	LDL cholesterol	Atrial Fibrillation	-0.0981581	0.0733507	0.906506	0.785115	1.04667	0.18083
Coronary heart disease-Height	Height	Atrial Fibrillation	0.299371	0.0219163	1.34901	1.29229	1.40822	1.76614e-42
Coronary heart disease-Height	Coronary heart disease	Atrial Fibrillation	0.0622045	0.0318087	1.06418	0.99986	1.13264	0.0505143
