# Supplementary material for: Genetics of height and risk of atrial fibrillation: A Mendelian randomization study
Source: PLoS Med. 2020 Oct 8;17(10):e1003288. doi: 10.1371/journal.pmed.1003288 (PMC7544133; doi:10.1371/journal.pmed.1003288)
Supplement: S5 Table — (XLSX) [file pmed.1003288.s011.xlsx]

## Sheet: ST5
S5 Table: Results of combined multivariable MR analysis considering the effects of height, Body mass index, Total cholesterol, Systolic blood pressure, and Coronary heart disease
exposure	outcome	beta	se	or	or_lci95	or_uci95	pval
Height	Atrial Fibrillation	0.287423	0.0382202	1.33299	1.23678	1.43668	5.47003e-14
Body mass index	Atrial Fibrillation	0.478138	0.109884	1.61307	1.30052	2.00073	1.35323e-05
Total cholesterol	Atrial Fibrillation	-0.278632	0.0981758	0.756818	0.624342	0.917404	0.00453838
Systolic blood pressure	Atrial Fibrillation	0.296199	0.140037	1.34474	1.02196	1.76946	0.0344181
Coronary heart disease	Atrial Fibrillation	0.0582491	0.0511923	1.05998	0.958786	1.17185	0.255183
