# Supplementary material for: Genetics of height and risk of atrial fibrillation: A Mendelian randomization study
Source: PLoS Med. 2020 Oct 8;17(10):e1003288. doi: 10.1371/journal.pmed.1003288 (PMC7544133; doi:10.1371/journal.pmed.1003288)
Supplement: S6 Table — (XLSX) [file pmed.1003288.s012.xlsx]

## Sheet: ST6
S6 Table: Summary demographics for Penn Medicine Biobank participants overall
Characteristic	Statistic	N = 6567
Age	mean (SD)	62 (14)
Sex (Female)	n (%)	2507 (38%)
BMI	mean (SD)	29 (6)
Height (cm)	mean (SD)	172 (11)
Weight (kg)	mean (SD)	86 (22)
Atrial Fibrillation	n (%)	3029 (46%)
Hypertension	n (%)	3916 (60%)
Coronary Artery Disease	n (%)	3511 (53%)
Heart Failure	n (%)	2661 (41%)
Hyperlipidemia	n (%)	3775 (57%)
Diabetes	n (%)	1093 (17%)
Chronic Kidney Disease	n (%)	977 (15%)
Sleep apnea	n (%)	1045 (16%)
Stroke	n (%)	1299 (20%)
Thyroid Disease	n (%)	149 (2.3%)
Cardiac Surgery	n (%)	2893 (44%)
Valve Disease	n (%)	2309 (35%)
Smoking (ever)	n (%)	3180 (48%)
Left atrial diameter (cm)	mean (SD)	4.20 (0.82)
