# Supplementary material for: Genetics of height and risk of atrial fibrillation: A Mendelian randomization study
Source: PLoS Med. 2020 Oct 8;17(10):e1003288. doi: 10.1371/journal.pmed.1003288 (PMC7544133; doi:10.1371/journal.pmed.1003288)
Supplement: S7 Table — (XLSX) [file pmed.1003288.s013.xlsx]

## Sheet: ST7
S7 Table: Summary demographics for Penn Medicine Biobank participants stratified by quartile of height polygenic risk score
Characteristic	Statistic	Height PRS Quartile				p-value
		1, N = 1642	2, N = 1642	3, N = 1642	4, N = 1641
Age	mean (SD)	63 (13)	62 (14)	62 (14)	62 (14)	0.032
Sex (Female)	n (%)	620 (38%)	618 (38%)	654 (40%)	615 (37%)	0.5
BMI	mean (SD)	29 (6)	29 (7)	29 (6)	29 (6)	0.008
Height (cm)	mean (SD)	169 (11)	171 (11)	172 (11)	175 (10)	<0.001
Weight (kg)	mean (SD)	82 (21)	86 (21)	85 (21)	89 (23)	<0.001
Atrial Fibrillation	n (%)	730 (44%)	728 (44%)	750 (46%)	821 (50%)	0.003
Hypertension	n (%)	979 (60%)	967 (59%)	995 (61%)	975 (59%)	0.8
Coronary Artery Disease	n (%)	920 (56%)	873 (53%)	864 (53%)	854 (52%)	0.1
Heart Failure	n (%)	698 (43%)	644 (39%)	648 (39%)	671 (41%)	0.2
Hyperlipidemia	n (%)	967 (59%)	944 (57%)	952 (58%)	912 (56%)	0.3
Diabetes	n (%)	276 (17%)	253 (15%)	292 (18%)	272 (17%)	0.3
Chronic Kidney Disease	n (%)	272 (17%)	219 (13%)	254 (15%)	232 (14%)	0.047
Sleep apnea	n (%)	255 (16%)	262 (16%)	264 (16%)	264 (16%)	>0.9
Stroke	n (%)	347 (21%)	327 (20%)	313 (19%)	312 (19%)	0.4
Thyroid Disease	n (%)	37 (2.3%)	31 (1.9%)	37 (2.3%)	44 (2.7%)	0.5
Cardiac Surgery	n (%)	714 (43%)	703 (43%)	702 (43%)	774 (47%)	0.032
Valve Disease	n (%)	605 (37%)	564 (34%)	584 (36%)	556 (34%)	0.3
Smoking (ever)	n (%)	814 (50%)	809 (49%)	789 (48%)	768 (47%)	0.4
Left atrial diameter (cm)	mean (SD)	4.20 (0.84)	4.16 (0.81)	4.17 (0.81)	4.28 (0.82)	0.033
