# Supplementary material for: Genetics of height and risk of atrial fibrillation: A Mendelian randomization study
Source: PLoS Med. 2020 Oct 8;17(10):e1003288. doi: 10.1371/journal.pmed.1003288 (PMC7544133; doi:10.1371/journal.pmed.1003288)
Supplement: S8 Table — (XLSX) [file pmed.1003288.s014.xlsx]

## Sheet: ST8
S8 Table: Summary demographics for Penn Medicine Biobank participants limited to subset of individuals with complete phenotype and echocardiographic data
Characteristic	Statistic	No Atrial Fibrillation, N = 1107	Atrial Fibrillation, N = 1710	p-value
Age	median (IQR)	61 (52, 68)	64 (57, 73)	<0.001
Sex (Female)	n (%)	478 (43%)	496 (29%)	<0.001
BMI	median (IQR)	28 (24, 32)	28 (25, 32)	0.033
Height (cm)	median (IQR)	170 (163, 178)	175 (166, 183)	<0.001
Weight (kg)	median (IQR)	82 (68, 95)	86 (72, 101)	<0.001
Hypertension	n (%)	704 (64%)	1284 (75%)	<0.001
Coronary Artery Disease	n (%)	605 (55%)	1019 (60%)	0.011
Heart Failure	n (%)	515 (47%)	1052 (62%)	<0.001
Hyperlipidemia	n (%)	707 (64%)	1204 (70%)	<0.001
Diabetes	n (%)	210 (19%)	309 (18%)	0.6
Chronic Kidney Disease	n (%)	216 (20%)	413 (24%)	0.004
Sleep apnea	n (%)	175 (16%)	424 (25%)	<0.001
Stroke	n (%)	238 (21%)	446 (26%)	0.006
Thyroid Disease	n (%)	21 (1.9%)	56 (3.3%)	0.038
Cardiac Surgery	n (%)	418 (38%)	1254 (73%)	<0.001
Valve Disease	n (%)	442 (40%)	876 (51%)	<0.001
Smoking	n (%)	576 (52%)	898 (53%)	0.8
Left atrial diameter (cm)	median (IQR)	3.90 (3.40, 4.40)	4.33 (3.90, 4.90)	<0.001
